# Supplementary material for: A Transcript and Metabolite Atlas of Blackcurrant Fruit Development Highlights Hormonal Regulation and Reveals the Role of Key Transcription Factors
Source: Front Plant Sci. 2018 Aug 24;9:1235. doi: 10.3389/fpls.2018.01235 (PMC6119775; doi:10.3389/fpls.2018.01235)
Supplement: TABLE S1 — Primers used for qRT-PCR. [file Table_1.XLSX]

## Sheet: Sheet1
Supplementary Table S1. Primers used for qRT-PCR
Primary Accessiona	Annotation	Arabidopsis blastb	Forward primer	Reverse primer	UPL probec
comp13106	Lactate/malate dehydrogenase	at1g04410	gcaatcatcaaagctcgaaag	ccagaacccaatcacggata	84
comp14797	Glycosyl hydrolase family 32 protein	at3g13790	gtggtggtggtgttgtgaat	tgggtgcaaaagtatggtgtt	60
comp1569	CYP450 family protein	at5g07990	agactgccaaatgacgagaaa	actttacgaatagttgcaagtcca	69
comp17491	a-Galactosidase 2	at5g08370	atgacatctcgtgccgatg	tccatccaccaggtccag	105
comp21742	UDP-Glc 6 dehydrogenase family protein	at5g15490	acctgtagacagaatcatctgcac	taagaaagcattggctgcaa	126
comp1166	Sucrose synthase 3	at4g02280	tgcaaggaagatccaagtcaat	tgtatacctttcttggatcctttga	159
comp5696	TIP41-like family protein	at4g34270	gatccaagcatcatcagtcaga	ccagggactttaagcttttgg	96
comp5152	Peroxin4	at5g25760	gaggatatcagtctatggcaagg	agcacttaaatatttcatcctttcttg	46
comp899	CYP450 family 714 subfamily A polypeptide 1	at5g24910	ccgaaacggatcataacgag	aggttgggccgtagatcag	69
a Contig reference
b Closest Arabidopsis BLAST match
c Roche Universal Probe Library probe number
