# Supplementary material for: A Transcript and Metabolite Atlas of Blackcurrant Fruit Development Highlights Hormonal Regulation and Reveals the Role of Key Transcription Factors
Source: Front Plant Sci. 2018 Aug 24;9:1235. doi: 10.3389/fpls.2018.01235 (PMC6119775; doi:10.3389/fpls.2018.01235)
Supplement: TABLE S2 — Change in relative abundance of chemicals at six different stages of fruit development. [file Table_2.XLSX]

## Sheet: Sheet1
Supplementary Table S2. Change in relative abundance of chemicals at six different stages of fruit development
					Abundance relative to small green fruite
Compounda	Analytical methodb	Metabolite identificationc	Clusterd	Small green	Large green	Green-red	Red-green	Red	Ripe
Oxo-proline	Polar GC/MS	2	A	0	1.69617	-3.32664	-4.00344	-4.03896	-4.18624
Asparagine	Polar GC/MS	1	A	0	1.50635	-2.59905	-3.21624	-3.2242	-3.31683
Valine	Polar GC/MS	1	A	0	2.15884	-0.584711	-2.37331	-2.41331	-4.32247
Phosphate	Polar GC/MS	1	A	0	-0.13489	-6.55822	-9.72247	-9.71435	-9.94286
Serine	Polar GC/MS	1	A	0	-1.58796	-5.33532	-8.51949	-8.68902	-10.8679
Threonine	Polar GC/MS	1	A	0	3.79183	0.929405	-1.43472	-1.39057	-3.63197
b-Alanine	Polar GC/MS	2	A	0	0.0123511	-6.93102	-8.3335	-8.80856	-9.39064
U416	Polar GC/MS	4	A	0	0.496979	-2.34841	-3.49028	-5.92515	-10.1141
U1509	Polar GC/MS	4	A	0	2.66797	-3.07472	-4.87817	-4.82585	-5.02291
Aspartate	Polar GC/MS	1	A	0	4.58831	-1.87175	-3.57421	-3.52259	-5.92632
g-Amino butyric acid	Polar GC/MS	1	A	0	3.80463	0.161189	-2.07377	-0.780153	-3.54471
U1567	Polar GC/MS	4	A	0	-1.25709	-6.83853	-7.20726	-8.40867	-8.6297
U1570	Polar GC/MS	4	A	0	0.981985	-3.80205	-4.9314	-4.40617	-4.92786
U1585	Polar GC/MS	4	A	0	1.9373	-2.92995	-3.42191	-3.56121	-3.7977
U1598	Polar GC/MS	4	A	0	1.82287	-3.88569	-5.1059	-5.07531	-5.34753
Glutamate	Polar GC/MS	1	A	0	0.741078	-3.11123	-5.94093	-6.27798	-7.09239
Putrescine	Polar GC/MS	1	A	0	-1.68837	-3.84348	-4.79944	-5.38471	-6.98698
Hexosyl-glycerol	Polar GC/MS	3	A	0	-1.57299	-2.77719	-4.66789	-5.75731	-6.76658
2-Hydroxypalmitate	Non-polar GC/MS	1	A	0	1.56766	-2.22128	-6.51047	-6.39338	-7.85198
N-Ethyldiethanolamine	Polar GC/MS	1	B	0	2.60479	0.63496	-1.01949	0.00768136	-3.67057
Leucine	Polar GC/MS	1	B	0	2.25713	1.104	-0.354296	-0.62483	-2.37883
Isoleucine	Polar GC/MS	1	B	0	2.25728	1.10402	-0.354149	-0.624626	-2.37872
Proline	Polar GC/MS	1	B	0	1.30869	0.628249	-0.674174	-0.862454	-2.97823
Glycine	Polar GC/MS	1	B	0	2.60527	0.635421	-1.01957	0.00756159	-3.67631
Methionine	Polar GC/MS	1	B	0	1.3405	0.0639426	-1.59575	-1.58977	-3.93826
Phenylalanine	Polar GC/MS	1	B	0	1.63144	1.26623	-0.0311679	-0.403797	-2.54089
Lysine	Polar GC/MS	1	B	0	3.75403	2.29623	0.376124	0.267349	-1.88468
Tryptophan	Polar GC/MS	1	B	0	2.58669	0.394531	-0.568848	-0.951277	-1.53331
Spermidine	Polar GC/MS	1	B	0	1.07983	-0.152274	-1.68958	-2.0738	-2.57291
Tetracosanol	Non-polar GC/MS	1	B	0	2.84715	2.42798	-0.0380678	-0.0770246	0.735005
(epi)-Gallocatechin	LC/MS	2	C	0	-7.55585	-7.47617	-8.55877	-8.30851	-8.90032
(epi)-Catechin-(epi)-Gallocatechin	LC/MS	2	C	0	-4.19269	-3.98671	-4.54916	-4.9007	-5.22765
U671	LC/MS	4	C	0	-5.21521	-5.53353	-5.53353	-5.53353	-5.53353
U319	LC/MS	4	C	0	-5.65752	-7.05873	-7.45758	-7.59051	-7.2821
U391	LC/MS	4	C	0	-4.27983	-5.39517	-5.37978	-5.2211	-5.33602
Dihydroxydihydrofuranone	Polar GC/MS	2	C	0	-5.57629	-9.15957	-7.98928	-9.66678	-12.33
U2477	Polar GC/MS	4	C	0	-4.8757	-4.0374	-3.7443	-4.16838	-4.20844
Chlorogenic acid	Polar GC/MS	1	C	0	-7.5841	-7.23017	-6.47419	-7.10579	-7.46571
Cinnamic acid	Polar GC/MS	1	C	0	-7.90326	-8.58553	-11.5172	-11.1288	-10.8862
Heneicosanol	Non-polar GC/MS	1	C	0	-6.40137	-6.35307	-7.09838	-6.70665	-7.19752
Quinic acid	HPAEC-CD	1	C	0	-3.92545	-4.48898	-4.61849	-5.5701	-6.01768
(epi)-Gallocatechin dimer	LC/MS	2	D	0	-3.69371	-2.77791	-4.23051	-3.92035	-4.74001
Myricetin-hexoside	LC/MS	2	D	0	-2.91629	-1.66124	-3.33083	-4.13813	-5.12269
U426	LC/MS	4	D	0	-4.28483	-2.67744	-4.69163	-5.26048	-6.52458
U420	LC/MS	4	D	0	-3.24251	-1.50754	-2.69292	-3.72688	-3.79503
U486	LC/MS	4	D	0	-2.99331	-3.45355	-4.56822	-4.52099	-4.91493
Unknown oligosacchride	Polar GC/MS	3	D	0	-1.55157	-2.79768	-2.42755	-4.53464	-5.08561
U1845	Non-polar GC/MS	4	D	0	-2.53737	-1.02761	-2.7848	-3.3364	-3.38011
U1895	Non-polar GC/MS	4	D	0	-0.176451	0.727253	-1.39776	-0.356018	-3.58147
2-Hydroxytetracosanoic acid	Non-polar GC/MS	1	D	0	-2.72892	-1.51699	-3.57514	-1.86337	-3.17908
Malic acid	HPAEC-CD	1	D	0	-1.05236	-1.31822	-0.986186	-2.7114	-4.68864
Oxalic acid	HPAEC-CD	1	D	0	-1.40967	-0.398543	0.331602	-2.14638	-3.2323
Total polyphenols	Spectrophotometry	3	D	0	-2.99696	-1.10626	-1.8203	-5.55142	-5.76261
U33	LC/MS	4	E	0	-1.59695	-4.11888	-2.66189	-2.79708	-2.70383
Glutamine	Polar GC/MS	1	E	0	-0.580117	-3.45003	-3.86027	-3.90249	-3.90484
Succinic acid	Polar GC/MS	1	E	0	-2.63848	-3.98255	-4.26295	-2.11947	-4.92077
U1586	Polar GC/MS	4	E	0	1.0888	-2.40371	-2.59148	-2.82681	-2.95991
U1702	Polar GC/MS	4	E	0	-1.33731	-4.75293	-4.59222	-5.40802	-4.42127
U1703	Polar GC/MS	4	E	0	1.62785	-1.89473	-2.31362	-2.32991	-2.41074
U1768	Polar GC/MS	4	E	0	-2.64513	-4.64007	-5.46224	-5.65948	-4.48997
U1786	Polar GC/MS	4	E	0	-1.48128	-4.36878	-3.39857	-5.36999	-6.21208
U1791	Polar GC/MS	4	E	0	-0.698477	-3.85369	-4.30012	-4.21003	-4.23981
U1801	Polar GC/MS	4	E	0	1.04713	-1.49098	-2.01257	-2.54027	-2.76331
U1948	Polar GC/MS	4	E	0	-2.56388	-5.32412	-6.03458	-5.72257	-5.25257
Glucose-6-P	Polar GC/MS	1	E	0	2.91696	-0.506202	0.469965	-0.72464	0.383182
U2467	Polar GC/MS	4	E	0	-2.49062	-4.45568	-4.01866	-4.3699	-4.281
U295	Polar GC/MS	4	E	0	-2.53547	-3.39404	-3.32038	-3.43302	-3.18031
Methylpentadecanoic acid	Non-polar GC/MS	1	E	0	-3.40538	-3.87061	-2.69426	-2.37986	-4.9486
Ethanolamine	Polar GC/MS	1	F	0	-3.58147	-9.70232	-13.4686	-15.0051	-19.8309
Malic acid	Polar GC/MS	1	F	0	3.66277	-6.55714	-6.93131	-13.9274	-23.3482
Threonic acid	Polar GC/MS	1	F	0	-16.2428	-19.7542	-21.2376	-23.6093	-25.031
Quinic acid	Polar GC/MS	1	F	0	-11.8193	-15.1484	-15.6023	-18.9675	-21.6232
Inositol	Polar GC/MS	1	F	0	-15.2131	-15.7964	-16.8096	-18.2492	-19.1372
Chlorogenic acid	Polar GC/MS	1	G	0	-0.983698	1.83127	-1.12046	-2.27888	-3.33502
U1376	Polar GC/MS	4	G	0	0.692865	5.22777	3.32369	-0.325144	0.859548
U1595	Non-polar GC/MS	4	G	0	-4.775	-2.61648	-1.36597	-1.92855	-6.41185
Tetradecanoic acid	Non-polar GC/MS	1	G	0	0.0813833	2.54384	0.250116	1.80416	-1.22246
Pentadecenoic acid	Non-polar GC/MS	1	G	0	2.02544	8.52839	3.63396	3.48933	-1.69612
Pentadecanoic acid	Non-polar GC/MS	1	G	0	1.30206	3.59357	0.81096	1.75178	-0.134956
Palmitoleic acid	Non-polar GC/MS	1	G	0	5.65447	7.05397	5.63107	4.80634	-0.503115
Palmitic acid	Non-polar GC/MS	1	G	0	2.25627	9.36134	7.49881	7.42991	-5.92606
15-Methylpalmitic acid	Non-polar GC/MS	1	G	0	-0.566931	5.50218	5.91534	6.38909	-3.17931
Heptadecanoic acid	Non-polar GC/MS	1	G	0	-0.741605	4.10028	3.768	4.73869	-1.34413
Linoleic acid	Non-polar GC/MS	1	G	0	3.94853	12.3093	12.0672	12.1654	-0.178278
Linolenic acid	Non-polar GC/MS	1	G	0	1.33994	4.36631	4.67123	6.39245	-1.07385
Oleic acid	Non-polar GC/MS	1	G	0	3.81037	6.62455	9.17758	7.81748	-0.098415
Stearic acid	Non-polar GC/MS	1	G	0	2.72616	10.2639	11.5175	11.6766	0.436227
Tricosane	Non-polar GC/MS	1	G	0	0.331388	3.0225	0.938884	0.242161	-1.02311
U2457	Non-polar GC/MS	4	G	0	-1.72384	0.0416067	1.99374	0.475905	-3.54936
U2466	Non-polar GC/MS	4	G	0	1.61321	5.54214	7.63742	5.73454	-0.764417
Octacosanol	Non-polar GC/MS	1	G	0	2.25207	4.75793	1.93374	2.46122	4.64612
Ascorbic acid	HPLC-DAD	1	G	0	-0.252586	1.9154	3.81206	1.11782	-1.49743
Sucrose	HPAEC-PAD	1	G	0	-3.45847	-0.807953	0.721556	-1.11363	-1.5146
Fructose	Polar GC/MS	1	H	0	-4.40857	1.13595	4.09432	3.49324	11.1837
Glucose	Polar GC/MS	1	H	0	-6.15478	-1.91554	0.346191	0.429004	6.40816
Mannose	Polar GC/MS	1	H	0	-5.68746	-1.66947	0.590573	0.463277	5.43779
Galactose	Polar GC/MS	1	H	0	-4.82939	-1.00957	0.5204	1.64882	10.5101
Glucose	HPAEC-PAD	1	H	0	-4.59989	-1.27191	0.430452	-2.09616	6.35215
Fructose	HPAEC-PAD	1	H	0	-4.53967	-0.0341373	2.04206	-0.871745	9.43524
p-Hydroxybenzoylhexose	LC/MS	2	I	0	-0.0349488	0.00586601	-0.0338219	2.76566	7.26654
Cyanidin-glucoside	LC/MS	2	I	0	0	0.00289472	0.340127	2.97964	8.94018
Peonidin-(coumaroyl)glucoside	LC/MS	2	I	0	0.00117849	2.97871	3.72733	8.59643	7.72737
U341	LC/MS	4	I	0	-0.136825	1.31731	1.28815	1.77033	9.06404
p-Coumaroylhexose	LC/MS	2	I	0	-1.61151	-0.153028	-1.60943	-2.00314	2.24521
Kaempferol-hexoside	LC/MS	2	I	0	0.10996	1.12997	0.923592	0.886243	3.85977
Gluconic acid	Polar GC/MS	1	I	0	-2.03349	-0.587975	-0.402787	2.09894	8.28357
Allantoin	Polar GC/MS	1	I	0	-2.77113	-0.547805	0.971025	1.07744	6.2899
Glycerol	Polar GC/MS	1	I	0	0.538873	0.730102	0.714854	5.46665	-1.37665
Trihydroxypentanoic acid	Polar GC/MS	2	I	0	-3.66853	-0.845472	-1.97564	-0.536409	2.60239
U1809	Polar GC/MS	4	I	0	1.8843	2.10367	4.04565	4.69643	5.69162
Hexitol	Polar GC/MS	3	I	0	-1.18828	-1.54283	-1.79399	0.254672	2.63057
(GCP)	Polar GC/MS	2	I	0	-4.32082	-1.54656	-0.907596	-0.122999	6.20879
Unknown carbohydrate	Polar GC/MS	3	I	0	-1.37141	0.629967	1.67534	2.57517	9.76383
Glucaric acid	Polar GC/MS	1	I	0	-0.477026	-0.609254	-0.952388	-0.868793	3.17
U2105	Polar GC/MS	4	I	0	0.720009	2.52364	3.39021	3.51926	5.27927
Caffeic acid	Polar GC/MS	1	I	0	-4.57128	-2.09622	-3.40494	-1.9519	-0.394943
Maltose	Polar GC/MS	1	I	0	-1.52528	-0.843471	-0.469648	1.04674	8.28874
U1762	Non-polar GC/MS	4	I	0	-0.706897	0.288635	-1.14225	-1.30113	2.19668
Eicosanoic acid	Non-polar GC/MS	1	I	0	-3.01583	-1.24758	-1.70405	0.685729	1.22325
Docasnoic acid	Non-polar GC/MS	1	I	0	-4.43959	-3.85041	-4.51481	-3.0573	-1.19526
Tricosanoic acid	Non-polar GC/MS	1	I	0	-2.27909	-1.69148	-2.56968	-2.05591	1.36385
Hexacosanoic acid	Non-polar GC/MS	1	I	0	1.40853	2.61488	1.90473	3.12645	5.51047
Octacosanoic acid	Non-polar GC/MS	1	I	0	1.64752	1.50319	1.10401	1.21376	8.60017
Citric acid	HPAEC-CD	1	I	0	2.02447	4.79747	6.06956	5.38665	5.35069
Delphinidin-rutinoside	LC/MS	2	J	0	-0.00174212	0.343312	0.795445	7.64287	24.853
Kaempferol-hexoside-deoxyhexoside	LC/MS	2	J	0	0.243661	0.397564	0.193308	0.0695372	23.5667
Delphinidin-glucoside	LC/MS	2	K	0	-0.222895	-0.182565	-0.205825	3.95869	10.7387
Cyanidin-rutinoside	LC/MS	2	K	0	-0.000307841	0.426858	0.935343	6.79321	14.7989
U315	LC/MS	4	K	0	-0.744571	3.36013	2.14481	9.80717	20.0464
U331	LC/MS	4	K	0	0.211731	5.04274	3.72423	10.6361	16.5803
Total anthocyanins	Spectrophotometry	3	K	0	-0.333446	0.421195	1.03544	3.96626	12.0743
Petunidin-(coumaroyl)glucoside	LC/MS	2	L	0	-0.0643366	-0.0174929	0.183609	16.579	20.4456
Citric acid	Polar GC/MS	1	L	0	10.8798	13.202	16.0132	18.378	19.6578
a Compounds that are listed as U followed by a number were consistent peaks of unknown identity
b Analytical methods used were gas chromatography-mass spectrometry (GC/MS) of polar and non-polar fruit extracts, liquid chromatography-mass spectrometry (LC/MS), high performance anion exchange chromatography (HPAEC) with conductivity (CD) or pulsed amperometric (PAD) detection, HPLC with diode array detection (HPLC-DAD) and spectrophotometry.
c Confidence level of metabolite identfication as described in Fernie et al (2011) Plant Cell 23:2477-2482. 1 = Identified compounds, 2 = Putatively annotated compounds, 3 = Putatively characterised compound classes, 4 = Unknown
d Identity of cluster into which change in relative abundance is associated. Mean patterns of change for each cluster are shown in Fig. 4
e Fold change in compound concentration relative to small green fruit
