# Supplementary material for: A Transcript and Metabolite Atlas of Blackcurrant Fruit Development Highlights Hormonal Regulation and Reveals the Role of Key Transcription Factors
Source: Front Plant Sci. 2018 Aug 24;9:1235. doi: 10.3389/fpls.2018.01235 (PMC6119775; doi:10.3389/fpls.2018.01235)
Supplement: TABLE S3 — Transcripts exhibiting significant changes in abundance during fruit development. [file Table_3.XLSX]

## Sheet: Sheet 1
Supplementary Table S3. Transcripts exhibiting significant changes in abundance during fruit development
Probe name a	Contig referenceb	Arabidopsis hit c	BLASTX identity (aa %)	Gene description d	K-means clustere
CUST_10029_PI427822116	comp12832	None			A
CUST_10189_PI427822116	comp17480	None			A
CUST_10234_PI427822116	comp22053	None			A
CUST_10251_PI427822113	comp3287	AT4G13370	399/719 (56%)	Plant protein of unknown function (DUF936)	A
CUST_10281_PI427822116	comp12679	None			A
CUST_10291_PI427822113	comp33006	None			A
CUST_10302_PI427822113	comp33060	AT5G33370	97/127 (77%)	GDSL-like Lipase/Acylhydrolase superfamily protein	A
CUST_10426_PI427822113	comp33613	AT3G05950	73/101 (73%)	RmlC-like cupins superfamily protein	A
CUST_10502_PI427822113	comp33892	None			A
CUST_10503_PI427822113	comp33893	AT2G43670	52/84 (62%)	Carbohydrate-binding X8 domain superfamily protein	A
CUST_10555_PI427822116	comp13436	None			A
CUST_10620_PI427822116	comp21860	None			A
CUST_10751_PI427822113	comp34983	None			A
CUST_10978_PI427822113	comp359	AT5G59870	79/90 (88%)	histone H2A 6	A
CUST_11372_PI427822113	comp378	AT1G24020	77/151 (51%)	MLP-like protein 423	A
CUST_11398_PI427822113	comp38020	None			A
CUST_11484_PI427822113	comp384	AT3G04290	249/354 (71%)	Li-tolerant lipase 1	A
CUST_11524_PI427822113	comp386	AT1G20930	260/307 (85%)	cyclin-dependent kinase B2;2	A
CUST_11587_PI427822113	comp38932	AT1G16290	81/135 (60%)	FUNCTIONS IN: molecular_function unknown; INVOLVED IN: biological_process unknown; LOCATED IN: chloroplast, vacuole; EXPRESSED IN: 19 plant structures; EXPRESSED DURING: 11 growth stages; CONTAINS InterPro DOMAIN/s: Lytic transglycosylase-like, catalytic (InterPro:IPR008258); Has 171 Blast hits to 155 proteins in 40 species: Archae - 0; Bacteria - 54; Metazoa - 0; Fungi - 0; Plants - 55; Viruses …	A
CUST_11756_PI427822113	comp3973	AT1G20610	286/438 (66%)	Cyclin B2;3	A
CUST_12215_PI427822113	comp4207	AT5G67270	233/345 (68%)	end binding protein 1C	A
CUST_1229_PI427822113	comp11404	AT1G06590	619/917 (68%)	unknown protein	A
CUST_12361_PI427822113	comp4272	AT4G15830	164/317 (52%)	ARM repeat superfamily protein	A
CUST_12643_PI427822113	comp44113	AT1G16290	72/96 (75%)	FUNCTIONS IN: molecular_function unknown; INVOLVED IN: biological_process unknown; LOCATED IN: chloroplast, vacuole; EXPRESSED IN: 19 plant structures; EXPRESSED DURING: 11 growth stages; CONTAINS InterPro DOMAIN/s: Lytic transglycosylase-like, catalytic (InterPro:IPR008258); Has 171 Blast hits to 155 proteins in 40 species: Archae - 0; Bacteria - 54; Metazoa - 0; Fungi - 0; Plants - 55; Viruses …	A
CUST_12706_PI427822113	comp4444	AT5G24510	48/61 (79%)	60S acidic ribosomal protein family	A
CUST_12716_PI427822113	comp4449	AT5G06150	136/286 (48%)	Cyclin family protein	A
CUST_12800_PI427822113	comp44905	None			A
CUST_12854_PI427822113	comp4523	AT5G22580	56/95 (59%)	Stress responsive A/B Barrel Domain	A
CUST_12905_PI427822116	comp21163	None			A
CUST_12948_PI427822113	comp45681	AT3G04290	64/82 (79%)	Li-tolerant lipase 1	A
CUST_1301_PI427822113	comp11481	AT3G53190	341/458 (75%)	Pectin lyase-like superfamily protein	A
CUST_13074_PI427822113	comp4625	AT1G30690	232/342 (68%)	Sec14p-like phosphatidylinositol transfer family protein	A
CUST_13157_PI427822116	comp20522	None			A
CUST_13239_PI427822113	comp47037	AT4G32272	53/68 (78%)	Nucleotide/sugar transporter family protein	A
CUST_13253_PI427822113	comp4710	AT2G34190	434/517 (84%)	Xanthine/uracil permease family protein	A
CUST_13379_PI427822113	comp4786	AT1G02730	918/1174 (79%)	cellulose synthase-like D5	A
CUST_13424_PI427822116	comp32321	None			A
CUST_13458_PI427822113	comp482	None			A
CUST_13670_PI427822113	comp49703	AT5G25310	80/121 (67%)	Exostosin family protein	A
CUST_13826_PI427822113	comp5057	AT5G51600	200/313 (64%)	Microtubule associated protein (MAP65/ASE1) family protein	A
CUST_14014_PI427822116	comp24308	None			A
CUST_14128_PI427822113	comp5241	AT5G11300	210/319 (66%)	mitotic-like cyclin 3B from Arabidopsis	A
CUST_14250_PI427822113	comp5318	AT4G36180	781/1115 (71%)	Leucine-rich receptor-like protein kinase family protein	A
CUST_1429_PI427822116	comp2997	None			A
CUST_1438_PI427822113	comp11660	AT1G16330	224/329 (69%)	cyclin b3;1	A
CUST_14382_PI427822113	comp54035	AT1G67110	56/77 (73%)	cytochrome P450, family 735, subfamily A, polypeptide 2	A
CUST_14435_PI427822113	comp54389	AT4G33260	55/68 (81%)	Transducin family protein / WD-40 repeat family protein	A
CUST_1449_PI427822113	comp11671	AT1G54180	243/372 (66%)	BREVIS RADIX-like 3	A
CUST_14501_PI427822113	comp5479	AT3G51280	319/476 (68%)	Tetratricopeptide repeat (TPR)-like superfamily protein	A
CUST_1451_PI427822113	comp11673	AT1G72250	607/1039 (59%)	Di-glucose binding protein with Kinesin motor domain	A
CUST_1466_PI427822116	comp9550	None			A
CUST_14797_PI427822116	comp20193	None			A
CUST_14934_PI427822113	comp579	AT5G25090	67/107 (63%)	early nodulin-like protein 13	A
CUST_15033_PI427822113	comp5906	AT5G60930	724/995 (73%)	P-loop containing nucleoside triphosphate hydrolases superfamily protein	A
CUST_15042_PI427822113	comp5916	AT4G28950	188/210 (90%)	RHO-related protein from plants 9	A
CUST_15056_PI427822113	comp592	AT1G12570	377/575 (66%)	Glucose-methanol-choline (GMC) oxidoreductase family protein	A
CUST_1507_PI427822113	comp11740	AT1G70280	275/508 (55%)	NHL domain-containing protein	A
CUST_15083_PI427822113	comp5960	AT2G25737	294/449 (66%)	Sulfite exporter TauE/SafE family protein	A
CUST_15363_PI427822113	comp6251	AT2G31270	253/587 (44%)	homolog of yeast CDT1 A	A
CUST_15377_PI427822113	comp6266	AT5G09360	273/553 (50%)	laccase 14	A
CUST_15749_PI427822113	comp6640	AT1G20610	229/399 (58%)	Cyclin B2;3	A
CUST_15877_PI427822113	comp6765	AT4G25240	399/574 (70%)	SKU5 similar 1	A
CUST_16119_PI427822113	comp7009	AT4G14330	573/954 (61%)	P-loop containing nucleoside triphosphate hydrolases superfamily protein	A
CUST_16139_PI427822113	comp7030	AT2G33570	348/501 (70%)	Domain of unknown function (DUF23)	A
CUST_16148_PI427822113	comp7040	AT1G18370	745/987 (76%)	ATP binding microtubule motor family protein	A
CUST_16342_PI427822113	comp7230	AT2G26180	214/355 (61%)	IQ-domain 6	A
CUST_16349_PI427822116	comp10289	None			A
CUST_1640_PI427822113	comp11900	AT3G02820	109/226 (49%)	zinc knuckle (CCHC-type) family protein	A
CUST_16455_PI427822113	comp7339	AT3G20290	429/544 (79%)	EPS15 homology domain 1	A
CUST_16630_PI427822113	comp7527	AT2G19690	63/114 (56%)	phospholipase A2-beta	A
CUST_16678_PI427822113	comp7557	AT2G42260	142/263 (54%)	uv-b-insensitive 4	A
CUST_16713_PI427822116	comp34702	None			A
CUST_16745_PI427822113	comp7629	AT1G78060	418/617 (68%)	Glycosyl hydrolase family protein	A
CUST_17071_PI427822113	comp7964	AT1G80710	187/318 (59%)	DROUGHT SENSITIVE 1	A
CUST_17319_PI427822113	comp8209	AT1G27940	459/661 (70%)	P-glycoprotein 13	A
CUST_17386_PI427822113	comp8278	AT3G54650	355/606 (59%)	RNI-like superfamily protein	A
CUST_17554_PI427822116	comp28653	None			A
CUST_17617_PI427822116	comp26683	None			A
CUST_17657_PI427822116	comp24753	None			A
CUST_17856_PI427822113	comp8771	AT5G42330	91/200 (46%)	unknown protein	A
CUST_18303_PI427822113	comp926	AT3G47340	498/589 (85%)	glutamine-dependent asparagine synthase 1	A
CUST_18336_PI427822113	comp9309	AT2G36660	325/626 (52%)	poly(A) binding protein 7	A
CUST_18389_PI427822113	comp9367	AT3G56870	190/631 (31%)	unknown protein	A
CUST_18427_PI427822113	comp9407	AT4G19170	376/500 (76%)	nine-cis-epoxycarotenoid dioxygenase 4	A
CUST_18480_PI427822113	comp945	AT5G16250	116/180 (65%)	unknown protein	A
CUST_18717_PI427822113	comp969	AT3G27060	278/331 (84%)	Ferritin/ribonucleotide reductase-like family protein	A
CUST_18753_PI427822113	comp973	None			A
CUST_18769_PI427822113	comp9758	None			A
CUST_18791_PI427822113	comp9788	AT2G33560	226/388 (59%)	BUB1-related (BUB1: budding uninhibited by benzymidazol 1)	A
CUST_18845_PI427822113	comp9851	AT4G21070	427/1024 (42%)	breast cancer susceptibility1	A
CUST_1897_PI427822113	comp12223	AT5G02370	377/661 (58%)	ATP binding microtubule motor family protein	A
CUST_199_PI427822116	comp114	None			A
CUST_19926_PI427822116	comp15388	None			A
CUST_2124_PI427822113	comp12488	AT1G19690	189/350 (54%)	NAD(P)-binding Rossmann-fold superfamily protein	A
CUST_2154_PI427822113	comp12531	None			A
CUST_2171_PI427822113	comp12555	AT2G37960	217/509 (43%)	unknown protein	A
CUST_21805_PI427822116	comp22570	None			A
CUST_22156_PI427822116	comp23522	None			A
CUST_22553_PI427822116	comp29619	None			A
CUST_22813_PI427822116	comp30017	None			A
CUST_23352_PI427822116	comp27863	None			A
CUST_237_PI427822116	comp550	None			A
CUST_2404_PI427822113	comp12886	AT2G20980	190/329 (58%)	minichromosome maintenance 10	A
CUST_2424_PI427822113	comp12913	AT1G20060	216/573 (38%)	ATP binding microtubule motor family protein	A
CUST_25_PI427822113	comp10029	AT5G60930	118/233 (51%)	P-loop containing nucleoside triphosphate hydrolases superfamily protein	A
CUST_25266_PI427822116	comp30915	None			A
CUST_2563_PI427822113	comp13106	AT1G04410	286/332 (87%)	Lactate/malate dehydrogenase family protein	A
CUST_25672_PI427822116	comp26484	None			A
CUST_25763_PI427822116	comp38365	None			A
CUST_2612_PI427822113	comp13177	AT4G28230	112/232 (49%)	unknown protein	A
CUST_2696_PI427822113	comp13303	AT1G52770	248/467 (54%)	Phototropic-responsive NPH3 family protein	A
CUST_2698_PI427822113	comp13308	AT1G14430	275/532 (52%)	glyoxal oxidase-related protein	A
CUST_2700_PI427822113	comp13313	AT1G10780	265/419 (64%)	F-box/RNI-like superfamily protein	A
CUST_27076_PI427822116	comp25100	None			A
CUST_27344_PI427822116	comp32524	None			A
CUST_2741_PI427822113	comp13370	AT5G05730	430/586 (74%)	anthranilate synthase alpha subunit 1	A
CUST_27992_PI427822116	comp33103	None			A
CUST_2808_PI427822113	comp13460	AT1G16070	215/401 (54%)	tubby like protein 8	A
CUST_2822_PI427822113	comp13477	AT2G26180	148/270 (55%)	IQ-domain 6	A
CUST_284_PI427822113	comp10336	AT1G78060	111/153 (73%)	Glycosyl hydrolase family protein	A
CUST_28866_PI427822116	comp35372	None			A
CUST_2973_PI427822113	comp13666	AT1G21350	180/259 (70%)	Thioredoxin superfamily protein	A
CUST_30256_PI427822116	comp27258	None			A
CUST_3060_PI427822113	comp13776	AT5G28490	96/136 (71%)	Protein of unknown function (DUF640)	A
CUST_3101_PI427822113	comp13839	AT1G59540	516/842 (62%)	P-loop containing nucleoside triphosphate hydrolases superfamily protein	A
CUST_31266_PI427822116	comp43003	None			A
CUST_31478_PI427822116	comp47632	None			A
CUST_3200_PI427822113	comp13995	AT3G27330	176/401 (44%)	zinc finger (C3HC4-type RING finger) family protein	A
CUST_32082_PI427822116	comp8358	None			A
CUST_3274_PI427822113	comp14108	AT3G03680	114/157 (73%)	C2 calcium/lipid-binding plant phosphoribosyltransferase family protein	A
CUST_3291_PI427822113	comp1412	AT5G06150	242/457 (53%)	Cyclin family protein	A
CUST_331_PI427822116	comp1147	None			A
CUST_33148_PI427822116	comp32896	None			A
CUST_33518_PI427822116	comp47018	None			A
CUST_33534_PI427822116	comp38269	None			A
CUST_33612_PI427822116	comp40826	None			A
CUST_3384_PI427822113	comp14271	AT5G10160	155/200 (78%)	Thioesterase superfamily protein	A
CUST_33936_PI427822116	comp24174	None			A
CUST_34566_PI427822116	comp35397	None			A
CUST_3473_PI427822116	comp15643	None			A
CUST_34855_PI427822116	comp22450	None			A
CUST_35221_PI427822116	comp44629	None			A
CUST_35771_PI427822116	comp31449	None			A
CUST_3585_PI427822116	comp17590	None			A
CUST_3658_PI427822116	comp20983	None			A
CUST_3736_PI427822113	comp14783	AT4G13690	51/96 (54%)	unknown protein	A
CUST_3741_PI427822116	comp12641	None			A
CUST_3769_PI427822116	comp11960	None			A
CUST_38273_PI427822116	comp28247	None			A
CUST_3855_PI427822113	comp14961	AT1G13790	79/153 (52%)	XH/XS domain-containing protein	A
CUST_38559_PI427822116	comp41446	None			A
CUST_3856_PI427822113	comp14962	AT3G48160	186/392 (48%)	DP-E2F-like 1	A
CUST_3918_PI427822113	comp15066	AT3G53440	163/443 (37%)	Homeodomain-like superfamily protein	A
CUST_3947_PI427822113	comp15109	AT5G24320	85/200 (43%)	Transducin/WD40 repeat-like superfamily protein	A
CUST_39666_PI427822116	comp26636	None			A
CUST_4036_PI427822116	comp15935	None			A
CUST_40605_PI427822116	comp41468	None			A
CUST_4083_PI427822113	comp15342	AT4G26790	144/213 (68%)	GDSL-like Lipase/Acylhydrolase superfamily protein	A
CUST_4157_PI427822113	comp15468	None			A
CUST_4191_PI427822113	comp1551	AT4G39900	88/193 (46%)	unknown protein	A
CUST_4222_PI427822113	comp1556	AT3G09200	88/101 (88%)	Ribosomal protein L10 family protein	A
CUST_4298_PI427822113	comp15706	AT1G05440	120/291 (42%)	C-8 sterol isomerases	A
CUST_4299_PI427822116	comp15799	None			A
CUST_4361_PI427822113	comp15811	AT3G12530	139/194 (72%)	PSF2	A
CUST_443_PI427822116	comp470	None			A
CUST_4432_PI427822113	comp15899	AT1G32780	276/384 (72%)	GroES-like zinc-binding dehydrogenase family protein	A
CUST_4448_PI427822113	comp15921	AT1G09450	269/467 (58%)	Protein kinase superfamily protein	A
CUST_4624_PI427822113	comp16208	AT4G27280	57/92 (62%)	Calcium-binding EF-hand family protein	A
CUST_4662_PI427822113	comp16281	AT5G25950	145/326 (45%)	Protein of Unknown Function (DUF239)	A
CUST_4673_PI427822113	comp16305	AT1G19250	54/157 (35%)	flavin-dependent monooxygenase 1	A
CUST_468_PI427822116	comp6032	None			A
CUST_4709_PI427822113	comp16358	AT2G41450	310/679 (46%)	N-acetyltransferases;N-acetyltransferases	A
CUST_4997_PI427822113	comp16855	AT4G12910	303/465 (66%)	serine carboxypeptidase-like 20	A
CUST_5077_PI427822113	comp17000	AT5G54530	80/131 (62%)	Protein of unknown function, DUF538	A
CUST_5092_PI427822113	comp1702	AT2G18260	166/274 (61%)	syntaxin of plants 112	A
CUST_5271_PI427822113	comp1738	AT1G65440	993/1460 (69%)	global transcription factor group B1	A
CUST_5306_PI427822116	comp22622	None			A
CUST_5364_PI427822116	comp18484	None			A
CUST_5404_PI427822116	comp15855	None			A
CUST_5479_PI427822113	comp17811	AT1G32100	72/105 (69%)	pinoresinol reductase 1	A
CUST_5482_PI427822113	comp17818	None			A
CUST_5586_PI427822113	comp1803	AT5G23860	99/99 (100%)	tubulin beta 8	A
CUST_5604_PI427822116	comp12095	None			A
CUST_5616_PI427822113	comp18114	AT1G65550	295/526 (57%)	Xanthine/uracil permease family protein	A
CUST_5727_PI427822116	comp16333	None			A
CUST_5730_PI427822113	comp18342	AT5G20570	57/66 (87%)	RING-box 1	A
CUST_5764_PI427822113	comp1841	AT3G48460	206/353 (59%)	GDSL-like Lipase/Acylhydrolase superfamily protein	A
CUST_5868_PI427822113	comp18659	AT1G19600	130/197 (66%)	pfkB-like carbohydrate kinase family protein	A
CUST_5911_PI427822113	comp18767	AT5G47530	209/374 (56%)	Auxin-responsive family protein	A
CUST_5940_PI427822116	comp9417	None			A
CUST_5991_PI427822113	comp18946	AT5G63700	96/253 (38%)	zinc ion binding;DNA binding	A
CUST_610_PI427822113	comp10700	None			A
CUST_63_PI427822113	comp10071	AT3G24495	716/1124 (64%)	MUTS homolog 7	A
CUST_6369_PI427822113	comp19824	AT2G03200	54/111 (49%)	Eukaryotic aspartyl protease family protein	A
CUST_6545_PI427822113	comp20282	AT5G01880	96/160 (60%)	RING/U-box superfamily protein	A
CUST_6547_PI427822113	comp20289	AT3G46850	224/424 (53%)	Subtilase family protein	A
CUST_6601_PI427822116	comp15288	None			A
CUST_6706_PI427822113	comp20703	AT5G16850	379/906 (42%)	telomerase reverse transcriptase	A
CUST_685_PI427822113	comp10784	None			A
CUST_7140_PI427822116	comp19834	None			A
CUST_725_PI427822116	comp758	None			A
CUST_7323_PI427822113	comp22404	AT4G33790	107/186 (58%)	Jojoba acyl CoA reductase-related male sterility protein	A
CUST_7398_PI427822113	comp22614	AT3G61040	149/373 (40%)	cytochrome P450, family 76, subfamily C, polypeptide 7	A
CUST_7518_PI427822113	comp22978	AT1G03860	50/72 (70%)	prohibitin 2	A
CUST_7533_PI427822113	comp23002	AT4G24610	96/145 (67%)	unknown protein	A
CUST_7536_PI427822113	comp2300	AT3G23890	975/1510 (65%)	topoisomerase II	A
CUST_7558_PI427822116	comp13542	None			A
CUST_7625_PI427822113	comp23214	AT1G80530	309/575 (54%)	Major facilitator superfamily protein	A
CUST_7627_PI427822113	comp23218	AT4G34940	206/266 (78%)	armadillo repeat only 1	A
CUST_7689_PI427822113	comp2339	AT5G65020	168/230 (74%)	annexin 2	A
CUST_7813_PI427822113	comp2382	None			A
CUST_783_PI427822116	comp5772	None			A
CUST_7840_PI427822113	comp2389	AT2G16630	73/119 (62%)	Pollen Ole e 1 allergen and extensin family protein	A
CUST_7866_PI427822113	comp2394	AT1G50490	147/182 (81%)	ubiquitin-conjugating enzyme 20	A
CUST_7912_PI427822113	comp240	AT1G09390	236/338 (70%)	GDSL-like Lipase/Acylhydrolase superfamily protein	A
CUST_7954_PI427822116	comp28778	None			A
CUST_7971_PI427822113	comp2431	AT4G00360	62/83 (75%)	cytochrome P450, family 86, subfamily A, polypeptide 2	A
CUST_8112_PI427822113	comp24787	AT2G37130	228/309 (74%)	Peroxidase superfamily protein	A
CUST_8120_PI427822113	comp24826	None			A
CUST_8224_PI427822113	comp25137	AT2G44550	136/247 (56%)	glycosyl hydrolase 9B10	A
CUST_8225_PI427822113	comp25138	AT1G13330	153/225 (68%)	Arabidopsis Hop2 homolog	A
CUST_8351_PI427822113	comp25642	None			A
CUST_8375_PI427822116	comp15203	None			A
CUST_8386_PI427822116	comp9666	None			A
CUST_8480_PI427822113	comp2604	AT4G33270	320/387 (83%)	Transducin family protein / WD-40 repeat family protein	A
CUST_8626_PI427822113	comp2647	AT2G38620	257/311 (83%)	cyclin-dependent kinase B1;2	A
CUST_8654_PI427822113	comp2655	AT5G21105	361/583 (62%)	Plant L-ascorbate oxidase	A
CUST_8661_PI427822113	comp26580	AT3G22100	54/112 (49%)	basic helix-loop-helix (bHLH) DNA-binding superfamily protein	A
CUST_8770_PI427822116	comp27012	None			A
CUST_8841_PI427822116	comp23212	None			A
CUST_8934_PI427822113	comp2755	AT4G32830	260/293 (89%)	ataurora1	A
CUST_8961_PI427822113	comp2764	AT5G08020	437/621 (71%)	RPA70-kDa subunit B	A
CUST_9032_PI427822113	comp27929	AT5G38940	59/98 (61%)	RmlC-like cupins superfamily protein	A
CUST_91_PI427822116	comp1604	None			A
CUST_9107_PI427822113	comp28190	None			A
CUST_9322_PI427822116	comp19770	None			A
CUST_9363_PI427822113	comp29135	None			A
CUST_9385_PI427822113	comp29201	AT1G29670	89/276 (33%)	GDSL-like Lipase/Acylhydrolase superfamily protein	A
CUST_9442_PI427822113	comp29457	AT2G18260	161/255 (64%)	syntaxin of plants 112	A
CUST_9568_PI427822113	comp2998	AT5G56120	152/235 (65%)	unknown protein	A
CUST_9951_PI427822116	comp16017	None			A
CUST_10097_PI427822113	comp32231	AT5G14150	178/299 (60%)	Protein of unknown function, DUF642	B
CUST_10157_PI427822113	comp3249	AT2G37080	301/646 (47%)	ROP interactive partner 3	B
CUST_10486_PI427822113	comp3381	AT2G47730	112/218 (52%)	glutathione S-transferase phi 8	B
CUST_10515_PI427822116	comp9711	None			B
CUST_10527_PI427822113	comp339	AT5G23940	299/452 (67%)	HXXXD-type acyl-transferase family protein	B
CUST_10557_PI427822113	comp340	AT5G20740	90/146 (62%)	Plant invertase/pectin methylesterase inhibitor superfamily protein	B
CUST_10684_PI427822113	comp34697	AT1G33811	82/190 (44%)	GDSL-like Lipase/Acylhydrolase superfamily protein	B
CUST_10790_PI427822116	comp14293	None			B
CUST_108_PI427822116	comp355	None			B
CUST_10885_PI427822116	comp13004	None			B
CUST_11051_PI427822113	comp3637	AT2G26870	376/495 (76%)	non-specific phospholipase C2	B
CUST_11134_PI427822116	comp24417	None			B
CUST_11402_PI427822113	comp38053	AT5G41040	141/194 (73%)	HXXXD-type acyl-transferase family protein	B
CUST_116_PI427822116	comp199	None			B
CUST_1163_PI427822116	comp8946	None			B
CUST_11715_PI427822113	comp3955	AT1G74090	51/103 (50%)	desulfo-glucosinolate sulfotransferase 18	B
CUST_11778_PI427822116	comp17236	None			B
CUST_11840_PI427822116	comp22353	None			B
CUST_11997_PI427822113	comp4090	AT3G52610	71/112 (64%)	unknown protein	B
CUST_1201_PI427822113	comp11376	AT4G34050	69/77 (90%)	S-adenosyl-L-methionine-dependent methyltransferases superfamily protein	B
CUST_1206_PI427822113	comp11380	AT3G17180	287/450 (64%)	serine carboxypeptidase-like 33	B
CUST_12279_PI427822113	comp4236	None			B
CUST_12355_PI427822116	comp23128	None			B
CUST_12433_PI427822116	comp26716	None			B
CUST_12473_PI427822113	comp43245	AT4G00730	61/93 (66%)	Homeobox-leucine zipper family protein / lipid-binding START domain-containing protein	B
CUST_12692_PI427822116	comp19099	None			B
CUST_12751_PI427822113	comp446	AT1G75780	421/434 (98%)	tubulin beta-1 chain	B
CUST_12814_PI427822116	comp24362	None			B
CUST_12990_PI427822113	comp4587	AT4G17180	333/460 (73%)	O-Glycosyl hydrolases family 17 protein	B
CUST_13065_PI427822113	comp461	AT1G44575	157/180 (88%)	Chlorophyll A-B binding family protein	B
CUST_13095_PI427822116	comp16683	None			B
CUST_13111_PI427822113	comp46456	AT2G19500	72/147 (49%)	cytokinin oxidase 2	B
CUST_13137_PI427822116	comp22747	None			B
CUST_13229_PI427822113	comp469	AT1G19715	57/137 (42%)	Mannose-binding lectin superfamily protein	B
CUST_13306_PI427822113	comp47425	AT4G32280	48/86 (56%)	indole-3-acetic acid inducible 29	B
CUST_13372_PI427822113	comp4780	AT4G31890	333/541 (62%)	ARM repeat superfamily protein	B
CUST_13412_PI427822113	comp4804	AT1G16905	84/170 (50%)	Curculin-like (mannose-binding) lectin family protein	B
CUST_13414_PI427822113	comp48052	AT5G23660	72/120 (60%)	homolog of Medicago truncatula MTN3	B
CUST_1343_PI427822113	comp1152	AT5G13700	214/441 (49%)	polyamine oxidase 1	B
CUST_13808_PI427822113	comp5043	AT2G45340	434/662 (66%)	Leucine-rich repeat protein kinase family protein	B
CUST_13838_PI427822116	comp8376	None			B
CUST_139_PI427822116	comp362	None			B
CUST_13921_PI427822116	comp29621	None			B
CUST_13980_PI427822113	comp5144	AT3G53980	75/116 (65%)	Bifunctional inhibitor/lipid-transfer protein/seed storage 2S albumin superfamily protein	B
CUST_14083_PI427822113	comp52137	AT5G56970	50/84 (60%)	cytokinin oxidase 3	B
CUST_14565_PI427822113	comp55151	None			B
CUST_14590_PI427822113	comp552	AT5G14920	43/68 (64%)	Gibberellin-regulated family protein	B
CUST_14695_PI427822116	comp15639	None			B
CUST_1492_PI427822113	comp11723	AT5G40240	160/350 (46%)	nodulin MtN21 /EamA-like transporter family protein	B
CUST_1502_PI427822113	comp11734	None			B
CUST_1511_PI427822116	comp6783	None			B
CUST_15233_PI427822113	comp6116	AT1G72430	66/133 (50%)	SAUR-like auxin-responsive protein family	B
CUST_15246_PI427822113	comp6131	AT2G19070	138/292 (48%)	spermidine hydroxycinnamoyl transferase	B
CUST_15255_PI427822113	comp613	None			B
CUST_1540_PI427822116	comp11812	None			B
CUST_15417_PI427822116	comp27016	None			B
CUST_15493_PI427822113	comp6376	AT2G28100	251/449 (56%)	alpha-L-fucosidase 1	B
CUST_15608_PI427822113	comp6503	AT1G25510	312/471 (67%)	Eukaryotic aspartyl protease family protein	B
CUST_15673_PI427822113	comp6559	AT2G47750	413/596 (70%)	putative indole-3-acetic acid-amido synthetase GH3.9	B
CUST_15795_PI427822113	comp6685	AT1G08500	104/155 (68%)	early nodulin-like protein 18	B
CUST_15953_PI427822113	comp683	None			B
CUST_1605_PI427822116	comp1340	None			B
CUST_16142_PI427822113	comp7034	AT5G13220	81/202 (41%)	jasmonate-zim-domain protein 10	B
CUST_16160_PI427822113	comp7052	AT1G69120	167/243 (69%)	K-box region and MADS-box transcription factor family protein	B
CUST_16166_PI427822113	comp7059	AT4G17880	183/553 (34%)	Basic helix-loop-helix (bHLH) DNA-binding family protein	B
CUST_16299_PI427822113	comp7185	AT2G47140	50/91 (55%)	NAD(P)-binding Rossmann-fold superfamily protein	B
CUST_16368_PI427822116	comp32796	None			B
CUST_1660_PI427822113	comp11926	AT4G03400	415/592 (71%)	Auxin-responsive GH3 family protein	B
CUST_16846_PI427822113	comp772	AT2G39460	132/155 (86%)	ribosomal protein L23AA	B
CUST_16869_PI427822113	comp7751	AT5G11790	195/260 (75%)	N-MYC downregulated-like 2	B
CUST_16911_PI427822113	comp778	AT5G20950	480/610 (79%)	Glycosyl hydrolase family protein	B
CUST_16924_PI427822113	comp7800	AT3G26640	187/361 (52%)	Transducin/WD40 repeat-like superfamily protein	B
CUST_17030_PI427822113	comp791	AT5G44640	215/507 (43%)	beta glucosidase 13	B
CUST_17109_PI427822113	comp799	AT2G19170	664/815 (82%)	subtilisin-like serine protease 3	B
CUST_17243_PI427822113	comp8125	AT4G34050	219/247 (89%)	S-adenosyl-L-methionine-dependent methyltransferases superfamily protein	B
CUST_17407_PI427822113	comp8304	AT5G15740	69/127 (55%)	O-fucosyltransferase family protein	B
CUST_17466_PI427822113	comp8364	AT4G29340	110/134 (83%)	profilin 4	B
CUST_17473_PI427822113	comp8372	AT1G33800	181/294 (62%)	Protein of unknown function (DUF579)	B
CUST_17555_PI427822113	comp8452	None			B
CUST_1759_PI427822113	comp12040	AT3G08920	127/220 (58%)	Rhodanese/Cell cycle control phosphatase superfamily protein	B
CUST_17650_PI427822113	comp855	AT2G35370	128/165 (78%)	glycine decarboxylase complex H	B
CUST_17698_PI427822113	comp8606	AT5G12250	104/119 (88%)	beta-6 tubulin	B
CUST_17702_PI427822113	comp8610	AT3G62800	75/165 (46%)	double-stranded-RNA-binding protein 4	B
CUST_17706_PI427822113	comp8616	AT1G80640	258/440 (59%)	Protein kinase superfamily protein	B
CUST_17709_PI427822113	comp861	AT2G02850	67/128 (53%)	plantacyanin	B
CUST_17788_PI427822116	comp11603	None			B
CUST_17827_PI427822113	comp8750	AT5G16000	167/201 (84%)	NSP-interacting kinase 1	B
CUST_17855_PI427822113	comp8770	AT1G78520	49/116 (43%)	Carbohydrate-binding X8 domain superfamily protein	B
CUST_17876_PI427822113	comp8791	AT3G24420	154/258 (60%)	alpha/beta-Hydrolases superfamily protein	B
CUST_18043_PI427822113	comp8962	AT1G53520	144/196 (74%)	Chalcone-flavanone isomerase family protein	B
CUST_18124_PI427822113	comp9053	AT1G80160	82/131 (63%)	Lactoylglutathione lyase / glyoxalase I family protein	B
CUST_18280_PI427822113	comp9240	AT5G13400	488/617 (80%)	Major facilitator superfamily protein	B
CUST_18296_PI427822113	comp9261	AT2G46710	102/212 (49%)	Rho GTPase activating protein with PAK-box/P21-Rho-binding domain	B
CUST_18311_PI427822113	comp9281	AT4G31590	423/494 (86%)	Cellulose-synthase-like C5	B
CUST_18515_PI427822113	comp9500	AT4G38400	166/246 (68%)	expansin-like A2	B
CUST_18533_PI427822116	comp21234	None			B
CUST_18544_PI427822113	comp9537	AT2G26440	357/553 (65%)	Plant invertase/pectin methylesterase inhibitor superfamily	B
CUST_18559_PI427822113	comp954	AT3G19320	67/90 (75%)	Leucine-rich repeat (LRR) family protein	B
CUST_18560_PI427822113	comp954	AT1G49750	63/89 (71%)	Leucine-rich repeat (LRR) family protein	B
CUST_18657_PI427822113	comp9636	AT5G17780	220/412 (54%)	alpha/beta-Hydrolases superfamily protein	B
CUST_18768_PI427822113	comp9757	AT2G45050	151/268 (57%)	GATA transcription factor 2	B
CUST_1883_PI427822113	comp12208	AT5G22920	75/113 (67%)	CHY-type/CTCHY-type/RING-type Zinc finger protein	B
CUST_18904_PI427822116	comp31064	None			B
CUST_19262_PI427822116	comp26076	None			B
CUST_19946_PI427822116	comp13299	None			B
CUST_2024_PI427822116	comp11875	None			B
CUST_2065_PI427822113	comp12406	AT3G14850	202/326 (62%)	TRICHOME BIREFRINGENCE-LIKE 41	B
CUST_21648_PI427822116	comp22424	None			B
CUST_22157_PI427822116	comp25818	None			B
CUST_2240_PI427822113	comp12651	AT3G61590	276/415 (67%)	Galactose oxidase/kelch repeat superfamily protein	B
CUST_23204_PI427822116	comp23821	None			B
CUST_2342_PI427822113	comp1279	AT5G64620	60/134 (45%)	cell wall / vacuolar inhibitor of fructosidase 2	B
CUST_2399_PI427822113	comp12880	AT1G26320	61/74 (83%)	Zinc-binding dehydrogenase family protein	B
CUST_2448_PI427822116	comp15400	None			B
CUST_25334_PI427822116	comp8241	None			B
CUST_25503_PI427822116	comp29039	None			B
CUST_2590_PI427822113	comp13147	AT5G42930	202/383 (53%)	alpha/beta-Hydrolases superfamily protein	B
CUST_2598_PI427822113	comp13156	AT5G37660	179/254 (71%)	plasmodesmata-located protein 7	B
CUST_2624_PI427822116	comp7588	None			B
CUST_26434_PI427822116	comp37415	None			B
CUST_2681_PI427822113	comp13279	AT2G01755	60/102 (59%)	unknown protein	B
CUST_26857_PI427822116	comp31678	None			B
CUST_2740_PI427822113	comp1336	AT1G02205	417/621 (68%)	Fatty acid hydroxylase superfamily	B
CUST_2792_PI427822113	comp13439	AT1G80690	125/175 (72%)	PPPDE putative thiol peptidase family protein	B
CUST_2812_PI427822116	comp11065	None			B
CUST_2831_PI427822113	comp13492	AT3G24450	79/144 (55%)	Heavy metal transport/detoxification superfamily protein	B
CUST_28323_PI427822116	comp31567	None			B
CUST_28795_PI427822116	comp22983	None			B
CUST_2923_PI427822113	comp13603	AT4G36250	256/465 (56%)	aldehyde dehydrogenase 3F1	B
CUST_2950_PI427822113	comp13641	AT4G24510	109/289 (38%)	HXXXD-type acyl-transferase family protein	B
CUST_2955_PI427822113	comp13647	AT1G22480	65/106 (62%)	Cupredoxin superfamily protein	B
CUST_29574_PI427822116	comp24082	None			B
CUST_29701_PI427822116	comp24513	None			B
CUST_29734_PI427822116	comp44150	None			B
CUST_2988_PI427822113	comp1368	AT2G37870	68/113 (61%)	Bifunctional inhibitor/lipid-transfer protein/seed storage 2S albumin superfamily protein	B
CUST_2993_PI427822116	comp6552	None			B
CUST_301_PI427822113	comp10353	AT1G30280	105/205 (52%)	Chaperone DnaJ-domain superfamily protein	B
CUST_30451_PI427822116	comp35952	None			B
CUST_306_PI427822116	comp1547	None			B
CUST_30618_PI427822116	comp25189	None			B
CUST_3069_PI427822113	comp13789	AT5G11190	82/135 (61%)	Integrase-type DNA-binding superfamily protein	B
CUST_3089_PI427822113	comp13816	AT5G07280	671/1233 (55%)	Leucine-rich repeat transmembrane protein kinase	B
CUST_3130_PI427822113	comp13894	None			B
CUST_3188_PI427822116	comp6208	None			B
CUST_3234_PI427822113	comp14049	None			B
CUST_33438_PI427822116	comp21863	None			B
CUST_3411_PI427822113	comp1431	AT5G66460	161/218 (74%)	Glycosyl hydrolase superfamily protein	B
CUST_3467_PI427822116	comp6783	None			B
CUST_3519_PI427822116	comp18465	None			B
CUST_3565_PI427822113	comp14529	AT4G34050	59/77 (77%)	S-adenosyl-L-methionine-dependent methyltransferases superfamily protein	B
CUST_3600_PI427822113	comp14575	AT1G64680	186/238 (79%)	unknown protein	B
CUST_3602_PI427822116	comp8048	None			B
CUST_37332_PI427822116	comp37961	None			B
CUST_379_PI427822116	comp4227	None			B
CUST_38230_PI427822116	comp46042	None			B
CUST_3846_PI427822116	comp9021	None			B
CUST_3863_PI427822113	comp14978	AT5G45470	97/324 (30%)	Protein of unknown function (DUF594)	B
CUST_39072_PI427822116	comp49840	None			B
CUST_3948_PI427822113	comp1510	AT2G45970	110/137 (81%)	cytochrome P450, family 86, subfamily A, polypeptide 8	B
CUST_39887_PI427822116	comp36745	None			B
CUST_4031_PI427822113	comp15248	AT4G33180	164/304 (54%)	alpha/beta-Hydrolases superfamily protein	B
CUST_40513_PI427822116	comp36655	None			B
CUST_4088_PI427822113	comp15348	AT2G43200	341/554 (62%)	S-adenosyl-L-methionine-dependent methyltransferases superfamily protein	B
CUST_40886_PI427822116	comp34065	None			B
CUST_41111_PI427822116	comp43265	None			B
CUST_4203_PI427822113	comp15535	AT2G30900	208/328 (64%)	TRICHOME BIREFRINGENCE-LIKE 43	B
CUST_42452_PI427822116	comp30858	None			B
CUST_4301_PI427822113	comp15713	None			B
CUST_4324_PI427822113	comp15754	AT1G55370	171/398 (43%)	NDH-dependent cyclic electron flow 5	B
CUST_4451_PI427822113	comp15924	AT1G64700	83/193 (44%)	unknown protein	B
CUST_447_PI427822116	comp9119	None			B
CUST_452_PI427822113	comp1051	AT4G28250	182/231 (79%)	expansin B3	B
CUST_4565_PI427822113	comp16134	AT1G11570	87/123 (71%)	NTF2-like	B
CUST_4576_PI427822113	comp16150	None			B
CUST_461_PI427822116	comp3468	None			B
CUST_4629_PI427822113	comp16214	AT2G27740	103/170 (61%)	Family of unknown function (DUF662)	B
CUST_463_PI427822116	comp2121	None			B
CUST_4674_PI427822113	comp16307	AT4G33420	163/229 (72%)	Peroxidase superfamily protein	B
CUST_4828_PI427822113	comp16547	AT3G06440	205/300 (69%)	Galactosyltransferase family protein	B
CUST_4993_PI427822113	comp1684	AT2G42990	220/343 (65%)	GDSL-like Lipase/Acylhydrolase superfamily protein	B
CUST_5117_PI427822113	comp17078	AT3G22104	254/525 (49%)	Phototropic-responsive NPH3 family protein	B
CUST_5160_PI427822113	comp1716	AT3G06035	101/146 (70%)	Glycoprotein membrane precursor GPI-anchored	B
CUST_5180_PI427822116	comp11570	None			B
CUST_5185_PI427822113	comp17215	AT5G08370	114/153 (75%)	alpha-galactosidase 2	B
CUST_5213_PI427822113	comp17275	None			B
CUST_5265_PI427822113	comp17375	AT2G28380	68/205 (34%)	dsRNA-binding protein 2	B
CUST_5310_PI427822113	comp17479	AT2G40435	80/137 (59%)	BEST Arabidopsis thaliana protein match is: transcription regulators (TAIR:AT3G56220.1); Has 289 Blast hits to 289 proteins in 30 species: Archae - 0; Bacteria - 0; Metazoa - 0; Fungi - 0; Plants - 289; Viruses - 0; Other Eukaryotes - 0 (source: NCBI BLink).	B
CUST_5358_PI427822116	comp13131	None			B
CUST_5393_PI427822113	comp17633	AT1G63300	345/903 (39%)	Myosin heavy chain-related protein	B
CUST_5432_PI427822113	comp1770	AT2G17230	198/265 (75%)	EXORDIUM like 5	B
CUST_5434_PI427822113	comp17714	AT3G18260	107/219 (49%)	Reticulon family protein	B
CUST_545_PI427822113	comp1062	AT2G36570	442/648 (69%)	Leucine-rich repeat protein kinase family protein	B
CUST_5572_PI427822113	comp18004	AT1G20160	326/751 (44%)	Subtilisin-like serine endopeptidase family protein	B
CUST_5589_PI427822113	comp18045	None			B
CUST_559_PI427822113	comp10645	AT3G23050	154/239 (65%)	indole-3-acetic acid 7	B
CUST_5624_PI427822113	comp1813	AT1G03495	186/472 (40%)	HXXXD-type acyl-transferase family protein	B
CUST_5671_PI427822113	comp18220	AT5G48170	88/159 (56%)	F-box family protein	B
CUST_5770_PI427822113	comp18436	AT4G25780	101/154 (66%)	CAP (Cysteine-rich secretory proteins, Antigen 5, and Pathogenesis-related 1 protein) superfamily protein	B
CUST_5775_PI427822113	comp18452	AT4G24130	110/146 (76%)	Protein of unknown function, DUF538	B
CUST_5876_PI427822116	comp3970	None			B
CUST_5921_PI427822113	comp18791	AT1G26560	375/481 (78%)	beta glucosidase 40	B
CUST_6098_PI427822113	comp1914	AT5G62360	87/195 (45%)	Plant invertase/pectin methylesterase inhibitor superfamily protein	B
CUST_6135_PI427822113	comp19260	AT3G50170	130/437 (30%)	Plant protein of unknown function (DUF247)	B
CUST_6148_PI427822113	comp19282	AT5G28150	155/241 (65%)	Plant protein of unknown function (DUF868)	B
CUST_6166_PI427822113	comp19321	AT2G46760	114/162 (71%)	D-arabinono-1,4-lactone oxidase family protein	B
CUST_6184_PI427822113	comp19353	AT1G55860	56/115 (49%)	ubiquitin-protein ligase 1	B
CUST_6346_PI427822116	comp16224	None			B
CUST_6384_PI427822116	comp13668	None			B
CUST_6420_PI427822113	comp1995	AT1G19940	339/485 (70%)	glycosyl hydrolase 9B5	B
CUST_6441_PI427822113	comp20022	AT2G23910	136/304 (45%)	NAD(P)-binding Rossmann-fold superfamily protein	B
CUST_6488_PI427822113	comp20139	AT5G35740	40/58 (69%)	Carbohydrate-binding X8 domain superfamily protein	B
CUST_6511_PI427822113	comp20204	AT1G17100	71/148 (48%)	SOUL heme-binding family protein	B
CUST_6596_PI427822113	comp20418	AT3G25180	153/316 (49%)	cytochrome P450, family 82, subfamily G, polypeptide 1	B
CUST_6619_PI427822113	comp20478	AT3G26125	162/269 (61%)	cytochrome P450, family 86, subfamily C, polypeptide 2	B
CUST_6636_PI427822113	comp20512	AT4G24250	59/84 (71%)	Seven transmembrane MLO family protein	B
CUST_6771_PI427822113	comp20874	AT3G19620	546/768 (72%)	Glycosyl hydrolase family protein	B
CUST_6787_PI427822113	comp20917	AT4G20990	136/241 (57%)	alpha carbonic anhydrase 4	B
CUST_6805_PI427822113	comp20970	AT5G26330	60/113 (54%)	Cupredoxin superfamily protein	B
CUST_6888_PI427822113	comp21201	AT4G18780	74/81 (92%)	cellulose synthase family protein	B
CUST_696_PI427822113	comp107	AT5G38410	127/162 (79%)	Ribulose bisphosphate carboxylase (small chain) family protein	B
CUST_7035_PI427822113	comp21619	AT1G24030	282/360 (79%)	Protein kinase superfamily protein	B
CUST_7091_PI427822113	comp21742	AT5G15490	288/322 (90%)	UDP-glucose 6-dehydrogenase family protein	B
CUST_71_PI427822113	comp10081	AT3G25700	286/430 (67%)	Eukaryotic aspartyl protease family protein	B
CUST_7300_PI427822116	comp21873	None			B
CUST_7306_PI427822116	comp12100	None			B
CUST_7409_PI427822116	comp15785	None			B
CUST_7460_PI427822113	comp22782	None			B
CUST_7585_PI427822113	comp23131	None			B
CUST_7637_PI427822116	comp15928	None			B
CUST_7638_PI427822113	comp23243	AT1G02400	142/255 (56%)	gibberellin 2-oxidase 6	B
CUST_7890_PI427822113	comp24021	AT5G39320	125/139 (90%)	UDP-glucose 6-dehydrogenase family protein	B
CUST_8078_PI427822116	comp3970	None			B
CUST_8255_PI427822113	comp25291	AT1G09790	215/377 (58%)	COBRA-like protein 6 precursor	B
CUST_8323_PI427822113	comp25560	AT1G61680	58/94 (62%)	terpene synthase 14	B
CUST_8328_PI427822113	comp2557	AT1G69870	204/334 (62%)	nitrate transporter 1.7	B
CUST_8498_PI427822113	comp260	AT2G02850	77/130 (60%)	plantacyanin	B
CUST_8562_PI427822113	comp26286	AT2G48020	55/74 (75%)	Major facilitator superfamily protein	B
CUST_8692_PI427822116	comp19882	None			B
CUST_8730_PI427822113	comp2680	AT3G48610	410/490 (84%)	non-specific phospholipase C6	B
CUST_8754_PI427822113	comp2688	AT5G65670	205/346 (60%)	indole-3-acetic acid inducible 9	B
CUST_8761_PI427822113	comp26914	None			B
CUST_8768_PI427822113	comp26947	AT4G16580	121/251 (49%)	Protein phosphatase 2C family protein	B
CUST_8971_PI427822116	comp11135	None			B
CUST_9013_PI427822113	comp27841	AT1G75900	179/323 (56%)	GDSL-like Lipase/Acylhydrolase superfamily protein	B
CUST_9104_PI427822113	comp28184	AT5G10580	81/107 (76%)	Protein of unknown function, DUF599	B
CUST_9141_PI427822113	comp2831	AT4G31500	143/274 (53%)	cytochrome P450, family 83, subfamily B, polypeptide 1	B
CUST_9194_PI427822113	comp28528	AT1G47740	109/158 (69%)	PPPDE putative thiol peptidase family protein	B
CUST_924_PI427822116	comp6110	None			B
CUST_936_PI427822113	comp11077	AT2G22420	243/307 (80%)	Peroxidase superfamily protein	B
CUST_9436_PI427822113	comp29434	AT2G14095	57/120 (48%)	unknown protein	B
CUST_9573_PI427822113	comp29	AT4G21960	260/308 (85%)	Peroxidase superfamily protein	B
CUST_9591_PI427822113	comp30091	AT5G44550	94/151 (63%)	Uncharacterised protein family (UPF0497)	B
CUST_9720_PI427822113	comp3063	AT2G18950	252/395 (64%)	homogentisate phytyltransferase 1	B
CUST_9781_PI427822113	comp30905	AT1G24540	110/186 (60%)	cytochrome P450, family 86, subfamily C, polypeptide 1	B
CUST_9848_PI427822116	comp22700	None			B
CUST_9926_PI427822113	comp31490	None			B
CUST_10058_PI427822113	comp32054	AT2G38080	265/352 (76%)	Laccase/Diphenol oxidase family protein	C
CUST_10149_PI427822116	comp15117	None			C
CUST_10282_PI427822116	comp12679	None			C
CUST_10290_PI427822113	comp32	AT5G59320	54/103 (53%)	lipid transfer protein 3	C
CUST_10301_PI427822113	comp3305	None			C
CUST_10396_PI427822116	comp6131	None			C
CUST_10582_PI427822113	comp34222	AT4G24910	82/150 (55%)	Protein of unknown function (DUF579)	C
CUST_10729_PI427822116	comp14171	None			C
CUST_10733_PI427822113	comp34912	AT2G40370	207/275 (76%)	laccase 5	C
CUST_10756_PI427822113	comp34	AT2G42840	76/115 (67%)	protodermal factor 1	C
CUST_10835_PI427822113	comp35345	AT2G28315	89/110 (81%)	Nucleotide/sugar transporter family protein	C
CUST_10874_PI427822113	comp35519	AT5G01360	148/215 (69%)	Plant protein of unknown function (DUF828)	C
CUST_10946_PI427822113	comp358	AT4G13930	414/470 (89%)	serine hydroxymethyltransferase 4	C
CUST_10979_PI427822113	comp35	AT2G38540	56/115 (49%)	lipid transfer protein 1	C
CUST_11064_PI427822113	comp3642	AT1G65560	242/344 (71%)	Zinc-binding dehydrogenase family protein	C
CUST_11248_PI427822113	comp3727	AT3G54070	204/538 (38%)	Ankyrin repeat family protein	C
CUST_11440_PI427822116	comp17717	None			C
CUST_11550_PI427822113	comp3877	AT5G17540	181/451 (41%)	HXXXD-type acyl-transferase family protein	C
CUST_11734_PI427822116	comp15657	None			C
CUST_1174_PI427822116	comp3779	None			C
CUST_11799_PI427822113	comp39911	AT1G45688	76/166 (46%)	unknown protein	C
CUST_119_PI427822113	comp10131	AT4G32870	66/158 (42%)	Polyketide cyclase/dehydrase and lipid transport superfamily protein	C
CUST_11937_PI427822113	comp4061	AT3G17680	83/234 (36%)	Kinase interacting (KIP1-like) family protein	C
CUST_11964_PI427822113	comp40763	None			C
CUST_12109_PI427822113	comp41578	None			C
CUST_12134_PI427822116	comp16799	None			C
CUST_12148_PI427822113	comp4172	AT5G15740	372/508 (74%)	O-fucosyltransferase family protein	C
CUST_1236_PI427822113	comp11413	AT1G01200	97/122 (80%)	RAB GTPase homolog A3	C
CUST_12373_PI427822113	comp4279	AT1G52340	97/196 (50%)	NAD(P)-binding Rossmann-fold superfamily protein	C
CUST_12434_PI427822116	comp26716	None			C
CUST_12475_PI427822113	comp4325	AT5G14180	240/368 (66%)	Myzus persicae-induced lipase 1	C
CUST_12573_PI427822113	comp4372	AT3G56370	598/944 (64%)	Leucine-rich repeat protein kinase family protein	C
CUST_1269_PI427822116	comp12144	None			C
CUST_12884_PI427822113	comp45384	None			C
CUST_12937_PI427822113	comp45629	AT5G43610	70/107 (66%)	sucrose-proton symporter 6	C
CUST_12940_PI427822113	comp45633	AT4G16230	77/111 (70%)	GDSL-like Lipase/Acylhydrolase superfamily protein	C
CUST_12968_PI427822113	comp4578	None			C
CUST_13237_PI427822113	comp47026	AT5G48670	63/113 (56%)	AGAMOUS-like 80	C
CUST_13567_PI427822113	comp49031	None			C
CUST_13598_PI427822113	comp49273	AT1G14320	53/73 (73%)	Ribosomal protein L16p/L10e family protein	C
CUST_13646_PI427822113	comp49573	AT1G01190	51/66 (78%)	cytochrome P450, family 78, subfamily A, polypeptide 8	C
CUST_13651_PI427822113	comp495	AT3G26310	215/470 (46%)	cytochrome P450, family 71, subfamily B, polypeptide 35	C
CUST_1372_PI427822113	comp11571	AT5G50180	73/114 (65%)	Protein kinase superfamily protein	C
CUST_13720_PI427822113	comp50011	None			C
CUST_13834_PI427822113	comp5061	AT1G77110	386/590 (66%)	Auxin efflux carrier family protein	C
CUST_13961_PI427822116	comp19190	None			C
CUST_14000_PI427822113	comp5153	AT1G75280	137/308 (45%)	NmrA-like negative transcriptional regulator family protein	C
CUST_14078_PI427822113	comp520	AT4G38660	214/326 (66%)	Pathogenesis-related thaumatin superfamily protein	C
CUST_14477_PI427822113	comp54601	AT1G22710	55/96 (58%)	sucrose-proton symporter 2	C
CUST_14579_PI427822113	comp55230	AT1G10550	45/73 (62%)	xyloglucan:xyloglucosyl transferase 33	C
CUST_1469_PI427822113	comp11696	AT3G19300	423/673 (63%)	Protein kinase superfamily protein	C
CUST_14724_PI427822113	comp56112	AT1G73140	47/71 (67%)	Plant protein of unknown function (DUF828)	C
CUST_14778_PI427822113	comp564	AT4G39330	281/347 (81%)	cinnamyl alcohol dehydrogenase 9	C
CUST_14811_PI427822113	comp5674	AT1G74680	294/491 (60%)	Exostosin family protein	C
CUST_14873_PI427822113	comp5745	None			C
CUST_15044_PI427822113	comp5918	AT3G10050	225/292 (78%)	L-O-methylthreonine resistant 1	C
CUST_15064_PI427822113	comp593	AT1G18250	172/218 (79%)	Pathogenesis-related thaumatin superfamily protein	C
CUST_15328_PI427822113	comp6215	AT3G12710	179/296 (61%)	DNA glycosylase superfamily protein	C
CUST_15341_PI427822113	comp6230	AT3G44220	119/209 (57%)	Late embryogenesis abundant (LEA) hydroxyproline-rich glycoprotein family	C
CUST_15385_PI427822113	comp6276	AT5G14740	138/258 (54%)	carbonic anhydrase 2	C
CUST_15459_PI427822116	comp20344	None			C
CUST_15513_PI427822113	comp63	AT4G39950	299/509 (59%)	cytochrome P450, family 79, subfamily B, polypeptide 2	C
CUST_15551_PI427822113	comp6438	AT1G27460	443/714 (63%)	no pollen germination related 1	C
CUST_15609_PI427822113	comp6504	AT3G27200	69/104 (67%)	Cupredoxin superfamily protein	C
CUST_15674_PI427822113	comp655	AT2G40300	150/169 (89%)	ferritin 4	C
CUST_16084_PI427822113	comp697	AT5G40370	79/102 (78%)	Glutaredoxin family protein	C
CUST_162_PI427822113	comp10186	AT5G15310	150/179 (84%)	myb domain protein 16	C
CUST_16323_PI427822113	comp7211	AT2G45570	203/464 (44%)	cytochrome P450, family 76, subfamily C, polypeptide 2	C
CUST_16327_PI427822113	comp7215	AT4G02630	78/92 (85%)	Protein kinase superfamily protein	C
CUST_16369_PI427822113	comp724	AT4G38770	87/162 (54%)	proline-rich protein 4	C
CUST_16534_PI427822113	comp741	AT5G51750	560/772 (73%)	subtilase 1.3	C
CUST_16654_PI427822113	comp7537	AT5G23960	84/177 (48%)	terpene synthase 21	C
CUST_16655_PI427822113	comp7537	None			C
CUST_16703_PI427822113	comp757	AT5G08180	100/136 (74%)	Ribosomal protein L7Ae/L30e/S12e/Gadd45 family protein	C
CUST_16769_PI427822116	comp18985	None			C
CUST_16770_PI427822116	comp18985	None			C
CUST_17151_PI427822116	comp18360	None			C
CUST_17214_PI427822113	comp8094	AT3G05470	216/304 (72%)	Actin-binding FH2 (formin homology 2) family protein	C
CUST_17255_PI427822116	comp18208	None			C
CUST_17292_PI427822113	comp817	AT5G20630	131/200 (66%)	germin 3	C
CUST_17403_PI427822113	comp82	AT2G10940	68/81 (84%)	Bifunctional inhibitor/lipid-transfer protein/seed storage 2S albumin superfamily protein	C
CUST_1746_PI427822113	comp12024	AT3G22250	129/248 (53%)	UDP-Glycosyltransferase superfamily protein	C
CUST_17461_PI427822113	comp835	AT3G16370	246/332 (75%)	GDSL-like Lipase/Acylhydrolase superfamily protein	C
CUST_17515_PI427822113	comp8415	AT4G29720	331/572 (58%)	polyamine oxidase 5	C
CUST_17594_PI427822113	comp8499	AT1G62870	508/773 (66%)	unknown protein	C
CUST_17655_PI427822113	comp8565	AT3G10050	104/143 (73%)	L-O-methylthreonine resistant 1	C
CUST_17667_PI427822113	comp8577	AT4G39230	171/214 (80%)	NmrA-like negative transcriptional regulator family protein	C
CUST_1777_PI427822113	comp12064	AT5G19730	287/371 (78%)	Pectin lyase-like superfamily protein	C
CUST_17774_PI427822113	comp8696	AT1G15360	113/146 (78%)	Integrase-type DNA-binding superfamily protein	C
CUST_17778_PI427822113	comp869	AT5G17050	198/467 (43%)	UDP-glucosyl transferase 78D2	C
CUST_17926_PI427822113	comp8836	AT5G15650	108/126 (86%)	reversibly glycosylated polypeptide 2	C
CUST_1805_PI427822113	comp12101	AT1G46264	194/348 (56%)	heat shock transcription factor B4	C
CUST_18120_PI427822113	comp9049	AT5G22860	89/149 (60%)	Serine carboxypeptidase S28 family protein	C
CUST_18208_PI427822113	comp914	AT3G20820	155/250 (62%)	Leucine-rich repeat (LRR) family protein	C
CUST_18313_PI427822113	comp9284	AT1G20850	256/328 (79%)	xylem cysteine peptidase 2	C
CUST_18449_PI427822116	comp20370	None			C
CUST_18561_PI427822113	comp954	AT3G19320	61/88 (70%)	Leucine-rich repeat (LRR) family protein	C
CUST_18760_PI427822113	comp974	AT4G22010	415/520 (80%)	SKU5 similar 4	C
CUST_18831_PI427822113	comp982	AT1G72610	131/188 (70%)	germin-like protein 1	C
CUST_18870_PI427822113	comp9879	AT2G12400	308/545 (57%)	unknown protein	C
CUST_18881_PI427822113	comp9890	AT5G06610	117/177 (67%)	Protein of unknown function (DUF620)	C
CUST_19479_PI427822116	comp21379	None			C
CUST_2027_PI427822113	comp1235	AT4G27090	106/123 (87%)	Ribosomal protein L14	C
CUST_2028_PI427822113	comp12361	AT4G34050	70/80 (88%)	S-adenosyl-L-methionine-dependent methyltransferases superfamily protein	C
CUST_2048_PI427822116	comp4316	None			C
CUST_2060_PI427822113	comp123	AT4G14960	345/354 (98%)	Tubulin/FtsZ family protein	C
CUST_2151_PI427822113	comp12528	AT5G56750	132/190 (70%)	N-MYC downregulated-like 1	C
CUST_216_PI427822116	comp1057	None			C
CUST_22303_PI427822116	comp23347	None			C
CUST_227_PI427822116	comp432	None			C
CUST_22965_PI427822116	comp26819	None			C
CUST_2335_PI427822113	comp12790	AT2G25220	61/70 (88%)	Protein kinase superfamily protein	C
CUST_2338_PI427822113	comp12794	AT5G03170	128/213 (61%)	FASCICLIN-like arabinogalactan-protein 11	C
CUST_2363_PI427822116	comp18041	None			C
CUST_2381_PI427822113	comp12857	AT1G04150	334/459 (73%)	C2 calcium/lipid-binding plant phosphoribosyltransferase family protein	C
CUST_2434_PI427822113	comp12927	AT3G45070	170/316 (54%)	P-loop containing nucleoside triphosphate hydrolases superfamily protein	C
CUST_2465_PI427822113	comp12977	AT3G48200	75/193 (39%)	unknown protein	C
CUST_2487_PI427822113	comp13005	AT5G01580	46/83 (56%)	gamma interferon responsive lysosomal thiol (GILT) reductase family protein	C
CUST_2494_PI427822113	comp13012	AT5G07220	64/131 (49%)	BCL-2-associated athanogene 3	C
CUST_25476_PI427822116	comp25864	None			C
CUST_25814_PI427822116	comp31232	None			C
CUST_2715_PI427822113	comp13330	AT3G01500	195/285 (69%)	carbonic anhydrase 1	C
CUST_2765_PI427822113	comp13402	AT5G56040	728/1065 (69%)	Leucine-rich receptor-like protein kinase family protein	C
CUST_27667_PI427822116	comp46031	None			C
CUST_28_PI427822116	comp97	None			C
CUST_2811_PI427822116	comp11065	None			C
CUST_28712_PI427822116	comp17618	None			C
CUST_29065_PI427822116	comp27007	None			C
CUST_293_PI427822116	comp2052	None			C
CUST_2932_PI427822113	comp13618	AT2G44940	86/160 (54%)	Integrase-type DNA-binding superfamily protein	C
CUST_295_PI427822116	comp2672	None			C
CUST_3043_PI427822113	comp1375	AT5G50740	94/164 (58%)	Heavy metal transport/detoxification superfamily protein	C
CUST_305_PI427822116	comp1547	None			C
CUST_3062_PI427822113	comp1377	AT4G18390	72/86 (84%)	TEOSINTE BRANCHED 1, cycloidea and PCF transcription factor 2	C
CUST_307_PI427822116	comp746	None			C
CUST_3121_PI427822113	comp13876	None			C
CUST_31452_PI427822116	comp24443	None			C
CUST_3193_PI427822113	comp13986	AT2G39700	88/94 (94%)	expansin A4	C
CUST_3202_PI427822116	comp4909	None			C
CUST_3282_PI427822116	comp17773	None			C
CUST_3312_PI427822113	comp14157	AT3G50740	140/474 (30%)	UDP-glucosyl transferase 72E1	C
CUST_33277_PI427822116	comp20525	None			C
CUST_3365_PI427822116	comp14377	None			C
CUST_3411_PI427822116	comp13048	None			C
CUST_3447_PI427822113	comp1435	AT4G29080	188/361 (53%)	phytochrome-associated protein 2	C
CUST_3450_PI427822113	comp14363	AT3G44730	215/460 (47%)	kinesin-like protein 1	C
CUST_3470_PI427822113	comp1438	AT2G45600	181/324 (56%)	alpha/beta-Hydrolases superfamily protein	C
CUST_34793_PI427822116	comp41378	None			C
CUST_3538_PI427822113	comp14493	AT1G01200	53/81 (66%)	RAB GTPase homolog A3	C
CUST_3564_PI427822116	comp2805	None			C
CUST_3596_PI427822113	comp14569	AT4G34220	389/764 (51%)	Leucine-rich repeat protein kinase family protein	C
CUST_36_PI427822116	comp44	None			C
CUST_362_PI427822113	comp10421	AT3G52970	198/479 (42%)	cytochrome P450, family 76, subfamily G, polypeptide 1	C
CUST_3689_PI427822113	comp1471	AT3G56370	690/963 (72%)	Leucine-rich repeat protein kinase family protein	C
CUST_3711_PI427822113	comp14752	None			C
CUST_3715_PI427822113	comp14758	AT5G33370	65/90 (73%)	GDSL-like Lipase/Acylhydrolase superfamily protein	C
CUST_3742_PI427822113	comp14790	AT3G47620	67/69 (98%)	TEOSINTE BRANCHED, cycloidea and PCF (TCP) 14	C
CUST_3845_PI427822116	comp9021	None			C
CUST_3861_PI427822113	comp14973	AT3G20680	151/268 (57%)	Domain of unknown function (DUF1995)	C
CUST_40081_PI427822116	comp30184	None			C
CUST_4010_PI427822113	comp15213	AT5G18970	99/144 (69%)	AWPM-19-like family protein	C
CUST_40885_PI427822116	comp42287	None			C
CUST_4166_PI427822113	comp15479	AT4G29090	85/235 (37%)	Ribonuclease H-like superfamily protein	C
CUST_4227_PI427822116	comp18150	None			C
CUST_42470_PI427822116	comp52824	None			C
CUST_4294_PI427822113	comp1569	AT5G07990	207/513 (41%)	Cytochrome P450 superfamily protein	C
CUST_4304_PI427822113	comp1571	AT3G17840	355/636 (56%)	receptor-like kinase 902	C
CUST_4390_PI427822113	comp15854	AT3G60670	83/179 (47%)	PLATZ transcription factor family protein	C
CUST_4402_PI427822116	comp14743	None			C
CUST_4435_PI427822116	comp15262	None			C
CUST_453_PI427822116	comp3422	None			C
CUST_462_PI427822116	comp3468	None			C
CUST_4634_PI427822116	comp13574	None			C
CUST_4661_PI427822113	comp16280	None			C
CUST_4705_PI427822116	comp15401	None			C
CUST_4743_PI427822113	comp16426	AT3G15540	108/193 (56%)	indole-3-acetic acid inducible 19	C
CUST_4788_PI427822116	comp13182	None			C
CUST_4886_PI427822113	comp16671	AT1G13680	211/330 (64%)	PLC-like phosphodiesterases superfamily protein	C
CUST_4941_PI427822113	comp16769	AT1G09310	85/169 (51%)	Protein of unknown function, DUF538	C
CUST_4977_PI427822113	comp16823	AT2G04220	122/258 (48%)	Plant protein of unknown function (DUF868)	C
CUST_5029_PI427822113	comp16922	AT2G32300	60/123 (49%)	uclacyanin 1	C
CUST_5041_PI427822113	comp1694	AT5G54630	202/263 (77%)	zinc finger protein-related	C
CUST_5053_PI427822113	comp16970	None			C
CUST_5156_PI427822113	comp17162	AT5G02190	170/233 (73%)	Eukaryotic aspartyl protease family protein	C
CUST_5178_PI427822113	comp171	AT4G08685	90/147 (62%)	Pollen Ole e 1 allergen and extensin family protein	C
CUST_5187_PI427822113	comp17217	AT2G44940	66/77 (86%)	Integrase-type DNA-binding superfamily protein	C
CUST_5191_PI427822113	comp17227	AT1G22360	121/241 (51%)	UDP-glucosyl transferase 85A2	C
CUST_5198_PI427822116	comp23695	None			C
CUST_5206_PI427822116	comp15887	None			C
CUST_5339_PI427822116	comp6245	None			C
CUST_5419_PI427822113	comp17696	AT5G07800	318/456 (70%)	Flavin-binding monooxygenase family protein	C
CUST_5521_PI427822113	comp17895	AT4G16730	203/536 (38%)	terpene synthase 02	C
CUST_5608_PI427822113	comp18101	AT4G00460	114/153 (75%)	RHO guanyl-nucleotide exchange factor 3	C
CUST_5721_PI427822113	comp18321	AT5G07010	173/344 (51%)	sulfotransferase 2A	C
CUST_576_PI427822116	comp1420	None			C
CUST_5760_PI427822113	comp1840	AT2G06925	101/131 (78%)	Phospholipase A2 family protein	C
CUST_5878_PI427822113	comp1867	AT1G75280	89/204 (44%)	NmrA-like negative transcriptional regulator family protein	C
CUST_5920_PI427822113	comp1878	AT3G09200	152/203 (75%)	Ribosomal protein L10 family protein	C
CUST_5952_PI427822113	comp1885	AT5G20830	109/126 (87%)	sucrose synthase 1	C
CUST_6121_PI427822113	comp19214	AT1G09610	152/187 (82%)	Protein of unknown function (DUF579)	C
CUST_6144_PI427822113	comp19278	AT3G06145	72/150 (48%)	unknown protein	C
CUST_6160_PI427822113	comp19305	AT1G66810	147/323 (46%)	Zinc finger C-x8-C-x5-C-x3-H type family protein	C
CUST_6234_PI427822113	comp19518	AT4G18780	600/695 (87%)	cellulose synthase family protein	C
CUST_633_PI427822116	comp4232	None			C
CUST_6338_PI427822113	comp19751	None			C
CUST_6394_PI427822116	comp15675	None			C
CUST_6429_PI427822113	comp19	AT5G59320	59/106 (56%)	lipid transfer protein 3	C
CUST_6458_PI427822113	comp20073	None			C
CUST_6609_PI427822116	comp14099	None			C
CUST_6623_PI427822113	comp20486	AT1G66350	139/384 (37%)	RGA-like 1	C
CUST_6698_PI427822113	comp2068	AT5G58300	433/628 (69%)	Leucine-rich repeat protein kinase family protein	C
CUST_6719_PI427822113	comp20730	AT1G22370	114/187 (61%)	UDP-glucosyl transferase 85A5	C
CUST_6720_PI427822113	comp20731	AT3G08490	96/189 (51%)	BEST Arabidopsis thaliana protein match is: Late embryogenesis abundant protein, group 2 (TAIR:AT3G24600.1); Has 161 Blast hits to 158 proteins in 15 species: Archae - 0; Bacteria - 0; Metazoa - 0; Fungi - 0; Plants - 161; Viruses - 0; Other Eukaryotes - 0 (source: NCBI BLink).	C
CUST_6778_PI427822113	comp208	AT1G29660	195/266 (74%)	GDSL-like Lipase/Acylhydrolase superfamily protein	C
CUST_6818_PI427822113	comp209	AT1G62500	82/87 (95%)	Bifunctional inhibitor/lipid-transfer protein/seed storage 2S albumin superfamily protein	C
CUST_6847_PI427822116	comp17924	None			C
CUST_6899_PI427822116	comp14855	None			C
CUST_6906_PI427822113	comp21268	AT5G60020	232/300 (78%)	laccase 17	C
CUST_694_PI427822113	comp10796	AT1G17140	184/392 (47%)	interactor of constitutive active rops 1	C
CUST_6943_PI427822116	comp6918	None			C
CUST_7002_PI427822113	comp21513	AT5G54690	380/481 (80%)	galacturonosyltransferase 12	C
CUST_7066_PI427822113	comp21688	AT1G21340	51/83 (62%)	Dof-type zinc finger DNA-binding family protein	C
CUST_7229_PI427822116	comp19573	None			C
CUST_7268_PI427822116	comp13897	None			C
CUST_7269_PI427822116	comp15834	None			C
CUST_733_PI427822116	comp3014	None			C
CUST_741_PI427822116	comp6479	None			C
CUST_7494_PI427822113	comp2287	AT1G11600	155/208 (75%)	cytochrome P450, family 77, subfamily B, polypeptide 1	C
CUST_7500_PI427822113	comp22903	AT1G08810	73/100 (73%)	myb domain protein 60	C
CUST_7602_PI427822113	comp23167	None			C
CUST_7617_PI427822113	comp2319	AT3G54600	237/399 (60%)	Class I glutamine amidotransferase-like superfamily protein	C
CUST_7618_PI427822113	comp231	AT3G26330	208/459 (46%)	cytochrome P450, family 71, subfamily B, polypeptide 37	C
CUST_7660_PI427822113	comp23309	AT2G40230	285/449 (64%)	HXXXD-type acyl-transferase family protein	C
CUST_77_PI427822113	comp10087	AT3G10050	63/102 (62%)	L-O-methylthreonine resistant 1	C
CUST_7737_PI427822113	comp2352	AT5G23530	198/340 (59%)	carboxyesterase 18	C
CUST_7776_PI427822113	comp2367	AT2G42800	276/407 (68%)	receptor like protein 29	C
CUST_7870_PI427822113	comp23970	None			C
CUST_7879_PI427822113	comp239	AT3G62760	126/214 (59%)	Glutathione S-transferase family protein	C
CUST_7943_PI427822113	comp2421	AT3G29030	141/167 (85%)	expansin A5	C
CUST_7958_PI427822113	comp24276	None			C
CUST_80_PI427822113	comp10091	AT2G11520	283/501 (57%)	calmodulin-binding receptor-like cytoplasmic kinase 3	C
CUST_802_PI427822116	comp3149	None			C
CUST_8041_PI427822113	comp24537	None			C
CUST_8223_PI427822113	comp2512	AT5G21090	128/190 (68%)	Leucine-rich repeat (LRR) family protein	C
CUST_8237_PI427822113	comp25194	AT3G28857	55/70 (79%)	basic helix-loop-helix (bHLH) DNA-binding family protein	C
CUST_8302_PI427822113	comp2548	AT5G14450	198/396 (50%)	GDSL-like Lipase/Acylhydrolase superfamily protein	C
CUST_8398_PI427822116	comp17770	None			C
CUST_8479_PI427822113	comp26049	AT5G10050	55/75 (74%)	NAD(P)-binding Rossmann-fold superfamily protein	C
CUST_8572_PI427822113	comp2630	AT2G15320	153/247 (62%)	Leucine-rich repeat (LRR) family protein	C
CUST_8601_PI427822113	comp2639	AT1G48100	216/271 (80%)	Pectin lyase-like superfamily protein	C
CUST_868_PI427822116	comp1003	None			C
CUST_8683_PI427822116	comp19775	None			C
CUST_8753_PI427822113	comp26887	None			C
CUST_8838_PI427822113	comp27202	AT2G28315	173/232 (75%)	Nucleotide/sugar transporter family protein	C
CUST_8874_PI427822113	comp27341	None			C
CUST_9025_PI427822113	comp27897	AT4G02750	70/151 (47%)	Tetratricopeptide repeat (TPR)-like superfamily protein	C
CUST_9037_PI427822113	comp27938	AT1G19630	305/479 (64%)	cytochrome P450, family 722, subfamily A, polypeptide 1	C
CUST_9058_PI427822113	comp279	AT4G31500	220/456 (49%)	cytochrome P450, family 83, subfamily B, polypeptide 1	C
CUST_9133_PI427822113	comp28299	None			C
CUST_9319_PI427822116	comp24116	None			C
CUST_9354_PI427822116	comp21455	None			C
CUST_9368_PI427822113	comp29153	None			C
CUST_9460_PI427822113	comp29547	AT3G14820	67/98 (69%)	GDSL-like Lipase/Acylhydrolase superfamily protein	C
CUST_9490_PI427822116	comp17233	None			C
CUST_9509_PI427822116	comp17564	None			C
CUST_9514_PI427822116	comp15734	None			C
CUST_9542_PI427822116	comp28598	None			C
CUST_973_PI427822116	comp9738	None			C
CUST_9876_PI427822113	comp31286	AT2G36710	180/308 (59%)	Pectin lyase-like superfamily protein	C
CUST_9940_PI427822116	comp20200	None			C
CUST_996_PI427822113	comp11144	AT5G07010	112/213 (53%)	sulfotransferase 2A	C
CUST_9965_PI427822113	comp3163	AT4G34760	82/103 (80%)	SAUR-like auxin-responsive protein family	C
CUST_9996_PI427822116	comp16873	None			C
CUST_10134_PI427822113	comp323	AT2G28490	240/415 (58%)	RmlC-like cupins superfamily protein	D
CUST_10219_PI427822113	comp32765	AT3G01350	202/368 (55%)	Major facilitator superfamily protein	D
CUST_10336_PI427822113	comp33220	None			D
CUST_10348_PI427822116	comp19631	None			D
CUST_10369_PI427822113	comp33372	AT5G50700	55/99 (56%)	hydroxysteroid dehydrogenase 1	D
CUST_10616_PI427822113	comp34411	AT2G37670	122/235 (52%)	Transducin/WD40 repeat-like superfamily protein	D
CUST_10883_PI427822113	comp35554	AT5G14940	69/97 (72%)	Major facilitator superfamily protein	D
CUST_10990_PI427822113	comp36088	AT1G75490	69/79 (88%)	Integrase-type DNA-binding superfamily protein	D
CUST_11074_PI427822116	comp26434	None			D
CUST_11207_PI427822113	comp3709	AT3G57080	140/210 (67%)	Eukaryotic rpb5 RNA polymerase subunit family protein	D
CUST_11291_PI427822113	comp37463	AT1G48130	120/164 (74%)	1-cysteine peroxiredoxin 1	D
CUST_11419_PI427822113	comp38145	AT4G01130	54/96 (57%)	GDSL-like Lipase/Acylhydrolase superfamily protein	D
CUST_1151_PI427822116	comp4413	None			D
CUST_11718_PI427822113	comp39581	AT1G07430	86/119 (73%)	highly ABA-induced PP2C gene 2	D
CUST_11724_PI427822116	comp17446	None			D
CUST_12342_PI427822113	comp42616	AT1G62340	67/111 (61%)	PA-domain containing subtilase family protein	D
CUST_12376_PI427822116	comp18506	None			D
CUST_12581_PI427822113	comp43763	AT2G40390	53/72 (74%)	unknown protein	D
CUST_12596_PI427822113	comp43825	AT5G24130	69/94 (74%)	unknown protein	D
CUST_12663_PI427822116	comp19748	None			D
CUST_12744_PI427822113	comp4466	AT2G02070	289/577 (51%)	indeterminate(ID)-domain 5	D
CUST_1286_PI427822113	comp11459	None			D
CUST_13083_PI427822113	comp462	AT5G23690	347/533 (66%)	Polynucleotide adenylyltransferase family protein	D
CUST_13126_PI427822113	comp46523	AT1G23070	75/91 (83%)	Protein of unknown function (DUF300)	D
CUST_13178_PI427822113	comp4671	AT5G62890	133/151 (89%)	Xanthine/uracil permease family protein	D
CUST_13383_PI427822113	comp4789	AT2G01630	355/474 (75%)	O-Glycosyl hydrolases family 17 protein	D
CUST_13719_PI427822113	comp5000	AT5G06760	83/134 (62%)	Late Embryogenesis Abundant 4-5	D
CUST_13736_PI427822113	comp5005	AT4G24660	48/63 (77%)	homeobox protein 22	D
CUST_14004_PI427822113	comp51562	AT5G33320	57/78 (74%)	Glucose-6-phosphate/phosphate translocator-related	D
CUST_1404_PI427822113	comp11614	AT5G40940	118/343 (35%)	putative fasciclin-like arabinogalactan protein 20	D
CUST_1414_PI427822113	comp11628	AT2G39710	295/416 (71%)	Eukaryotic aspartyl protease family protein	D
CUST_14307_PI427822113	comp53596	AT4G10020	58/77 (76%)	hydroxysteroid dehydrogenase 5	D
CUST_14863_PI427822113	comp5737	AT4G24660	44/55 (80%)	homeobox protein 22	D
CUST_15209_PI427822113	comp6091	AT1G23440	154/218 (71%)	Peptidase C15, pyroglutamyl peptidase I-like	D
CUST_15484_PI427822113					D
CUST_15846_PI427822113	comp6733	AT5G62890	318/383 (84%)	Xanthine/uracil permease family protein	D
CUST_15922_PI427822113	comp6816	AT1G47980	89/147 (61%)	unknown protein	D
CUST_16343_PI427822113	comp7231	AT3G14020	81/154 (53%)	nuclear factor Y, subunit A6	D
CUST_17209_PI427822113	comp8086	AT5G52640	620/677 (92%)	heat shock protein 90.1	D
CUST_17252_PI427822116	comp22573	None			D
CUST_17538_PI427822113	comp8434	AT4G01130	228/377 (61%)	GDSL-like Lipase/Acylhydrolase superfamily protein	D
CUST_1755_PI427822113	comp12034	AT1G03790	134/324 (42%)	Zinc finger C-x8-C-x5-C-x3-H type family protein	D
CUST_17674_PI427822113	comp8585	AT5G13170	134/261 (52%)	senescence-associated gene 29	D
CUST_18129_PI427822113	comp9060	AT3G20420	184/344 (54%)	RNAse THREE-like protein 2	D
CUST_18686_PI427822113	comp9664	AT5G56270	104/219 (48%)	WRKY DNA-binding protein 2	D
CUST_18825_PI427822116	comp24541	None			D
CUST_18976_PI427822113	comp9992	AT1G62710	325/464 (71%)	beta vacuolar processing enzyme	D
CUST_19512_PI427822116	comp25885	None			D
CUST_2041_PI427822113	comp12375	AT4G01410	52/98 (54%)	Late embryogenesis abundant (LEA) hydroxyproline-rich glycoprotein family	D
CUST_21664_PI427822116	comp29577	None			D
CUST_21817_PI427822116	comp35380	None			D
CUST_2297_PI427822116	comp14304	None			D
CUST_2311_PI427822113	comp12751	AT5G01300	106/162 (66%)	PEBP (phosphatidylethanolamine-binding protein) family protein	D
CUST_24202_PI427822116	comp27796	None			D
CUST_2720_PI427822113	comp13337	AT1G25530	333/442 (76%)	Transmembrane amino acid transporter family protein	D
CUST_27998_PI427822116	comp34194	None			D
CUST_28978_PI427822116	comp36316	None			D
CUST_29141_PI427822116	comp36696	None			D
CUST_30020_PI427822116	comp35098	None			D
CUST_30676_PI427822116	comp41932	None			D
CUST_31298_PI427822116	comp30423	None			D
CUST_32853_PI427822116	comp26252	None			D
CUST_33288_PI427822116	comp48000	None			D
CUST_3350_PI427822113	comp14216	AT1G59750	288/703 (41%)	auxin response factor 1	D
CUST_3366_PI427822113	comp14242	AT5G14070	64/129 (50%)	Thioredoxin superfamily protein	D
CUST_3375_PI427822113	comp14254	AT3G02130	659/1126 (59%)	receptor-like protein kinase 2	D
CUST_34078_PI427822116	comp31858	None			D
CUST_34769_PI427822116	comp34548	None			D
CUST_34840_PI427822116	comp37656	None			D
CUST_35235_PI427822116	comp44654	None			D
CUST_35236_PI427822116	comp44654	None			D
CUST_36459_PI427822116	comp41484	None			D
CUST_3760_PI427822113	comp14824	AT2G20515	87/160 (55%)	unknown protein	D
CUST_38032_PI427822116	comp43929	None			D
CUST_38998_PI427822116	comp40451	None			D
CUST_39291_PI427822116	comp46673	None			D
CUST_3973_PI427822113	comp15143	AT4G24670	271/484 (56%)	tryptophan aminotransferase related 2	D
CUST_40078_PI427822116	comp41494	None			D
CUST_4069_PI427822113	comp15310	AT1G03220	196/420 (47%)	Eukaryotic aspartyl protease family protein	D
CUST_40867_PI427822116	comp33700	None			D
CUST_41329_PI427822116	comp46354	None			D
CUST_41605_PI427822116	comp44240	None			D
CUST_4276_PI427822113	comp15663	None			D
CUST_4710_PI427822113	comp16359	AT4G26740	169/231 (74%)	seed gene 1	D
CUST_4791_PI427822113	comp16499	AT5G23190	390/535 (73%)	cytochrome P450, family 86, subfamily B, polypeptide 1	D
CUST_4929_PI427822116	comp21473	None			D
CUST_4987_PI427822113	comp16840	AT4G35070	92/195 (48%)	SBP (S-ribonuclease binding protein) family protein	D
CUST_5050_PI427822113	comp16964	AT5G64410	96/130 (74%)	oligopeptide transporter 4	D
CUST_5082_PI427822113	comp17013	None			D
CUST_5109_PI427822113	comp17059	AT5G67420	50/61 (82%)	LOB domain-containing protein 37	D
CUST_5136_PI427822116	comp6917	None			D
CUST_5225_PI427822113	comp17309	AT5G05130	456/800 (57%)	DNA/RNA helicase protein	D
CUST_5302_PI427822113	comp17468	AT3G13220	525/671 (79%)	ABC-2 type transporter family protein	D
CUST_5317_PI427822113	comp17491	AT5G08370	177/216 (82%)	alpha-galactosidase 2	D
CUST_5329_PI427822116	comp9559	None			D
CUST_5469_PI427822113	comp17794	AT1G79800	72/150 (48%)	early nodulin-like protein 7	D
CUST_5540_PI427822113	comp17945	AT3G16890	362/606 (60%)	pentatricopeptide (PPR) domain protein 40	D
CUST_5563_PI427822113	comp17983	AT2G38120	391/479 (82%)	Transmembrane amino acid transporter family protein	D
CUST_5565_PI427822113	comp17985	AT5G40420	78/126 (62%)	oleosin 2	D
CUST_5593_PI427822113	comp18060	None			D
CUST_5657_PI427822113	comp18206	AT4G16160	123/175 (71%)	Mitochondrial import inner membrane translocase subunit Tim17/Tim22/Tim23 family protein	D
CUST_5723_PI427822113	comp18326	AT4G00230	469/715 (66%)	xylem serine peptidase 1	D
CUST_5768_PI427822113	comp1842	AT5G39890	159/241 (66%)	Protein of unknown function (DUF1637)	D
CUST_5792_PI427822116	comp10256	None			D
CUST_5812_PI427822113	comp18515	AT5G15940	135/224 (61%)	NAD(P)-binding Rossmann-fold superfamily protein	D
CUST_5827_PI427822116	comp15453	None			D
CUST_5883_PI427822113	comp18691	AT3G12120	234/323 (73%)	fatty acid desaturase 2	D
CUST_594_PI427822116	comp5997	None			D
CUST_6041_PI427822113	comp19021	AT3G12120	40/58 (69%)	fatty acid desaturase 2	D
CUST_6197_PI427822113	comp19411	AT3G26790	83/180 (47%)	AP2/B3-like transcriptional factor family protein	D
CUST_6726_PI427822113	comp20742	AT2G30400	119/387 (31%)	ovate family protein 2	D
CUST_6827_PI427822113	comp21021	AT2G25890	64/98 (66%)	Oleosin family protein	D
CUST_6859_PI427822113	comp21121	AT1G24100	203/381 (54%)	UDP-glucosyl transferase 74B1	D
CUST_7226_PI427822116	comp22282	None			D
CUST_7290_PI427822113	comp22345	None			D
CUST_7431_PI427822113	comp22707	AT1G13920	124/364 (35%)	Remorin family protein	D
CUST_7506_PI427822113	comp22920	AT1G74960	314/433 (73%)	fatty acid biosynthesis 1	D
CUST_7695_PI427822113	comp23412	AT3G08040	80/113 (71%)	MATE efflux family protein	D
CUST_7698_PI427822116	comp25886	None			D
CUST_7722_PI427822113	comp23478	AT1G71120	224/330 (68%)	GDSL-motif lipase/hydrolase 6	D
CUST_7795_PI427822113	comp23758	AT4G14465	65/95 (69%)	AT-hook motif nuclear-localized protein 20	D
CUST_7821_PI427822113	comp23860	AT1G49960	108/143 (76%)	Xanthine/uracil permease family protein	D
CUST_7892_PI427822113	comp24024	AT3G47800	106/161 (66%)	Galactose mutarotase-like superfamily protein	D
CUST_7989_PI427822113	comp24376	AT2G18370	51/97 (53%)	Bifunctional inhibitor/lipid-transfer protein/seed storage 2S albumin superfamily protein	D
CUST_8173_PI427822116	comp27669	None			D
CUST_8198_PI427822116	comp14161	None			D
CUST_8320_PI427822113	comp25550	None			D
CUST_8334_PI427822113	comp25596	None			D
CUST_8468_PI427822116	comp15249	None			D
CUST_8926_PI427822113	comp27534	AT2G44260	72/112 (65%)	Plant protein of unknown function (DUF946)	D
CUST_917_PI427822113	comp11053	AT5G10510	225/325 (70%)	AINTEGUMENTA-like 6	D
CUST_9239_PI427822116	comp27175	None			D
CUST_9331_PI427822113	comp29042	AT1G43850	160/292 (55%)	SEUSS transcriptional co-regulator	D
CUST_9342_PI427822113	comp2906	AT4G17940	128/273 (47%)	Tetratricopeptide repeat (TPR)-like superfamily protein	D
CUST_9352_PI427822113	comp29109	AT2G34790	181/415 (44%)	FAD-binding Berberine family protein	D
CUST_9531_PI427822113	comp29851	AT4G17030	95/177 (54%)	expansin-like B1	D
CUST_9599_PI427822113	comp30120	AT1G80830	123/175 (71%)	natural resistance-associated macrophage protein 1	D
CUST_9898_PI427822113	comp31385	AT1G04560	130/166 (79%)	AWPM-19-like family protein	D
CUST_9923_PI427822116	comp13955	None			D
CUST_9971_PI427822113	comp31667	AT3G07950	97/224 (44%)	rhomboid protein-related	D
CUST_9982_PI427822116	comp19884	None			D
CUST_1003_PI427822113	comp11155	AT1G78550	82/163 (51%)	2-oxoglutarate (2OG) and Fe(II)-dependent oxygenase superfamily protein	E
CUST_10203_PI427822116	comp23882	None			E
CUST_10225_PI427822113	comp32793	AT3G05660	53/121 (44%)	receptor like protein 33	E
CUST_10298_PI427822113	comp3303	AT4G04610	342/439 (78%)	APS reductase 1	E
CUST_10337_PI427822113	comp33225	AT5G01890	61/150 (41%)	Leucine-rich receptor-like protein kinase family protein	E
CUST_10370_PI427822113	comp33373	None			E
CUST_10521_PI427822113	comp33977	AT2G30490	134/210 (64%)	cinnamate-4-hydroxylase	E
CUST_10546_PI427822116	comp1462	None			E
CUST_10837_PI427822116	comp16528	None			E
CUST_10970_PI427822116	comp21033	None			E
CUST_11056_PI427822113	comp3639	None			E
CUST_11090_PI427822113	comp36550	AT2G17220	67/84 (80%)	Protein kinase superfamily protein	E
CUST_11102_PI427822113	comp3662	AT5G24470	266/653 (41%)	pseudo-response regulator 5	E
CUST_11242_PI427822116	comp13832	None			E
CUST_11247_PI427822116	comp16129	None			E
CUST_11281_PI427822113	comp3741	AT5G61970	449/606 (75%)	signal recognition particle-related / SRP-related	E
CUST_11315_PI427822113	comp375	AT4G19420	266/391 (69%)	Pectinacetylesterase family protein	E
CUST_11834_PI427822113	comp40067	AT2G18980	108/152 (72%)	Peroxidase superfamily protein	E
CUST_11862_PI427822113	comp4018	AT3G48320	109/273 (40%)	cytochrome P450, family 71, subfamily A, polypeptide 21	E
CUST_11878_PI427822113	comp4026	AT3G22550	114/259 (45%)	Protein of unknown function (DUF581)	E
CUST_11916_PI427822113	comp4048	AT5G58950	318/527 (61%)	Protein kinase superfamily protein	E
CUST_11933_PI427822113	comp40595	AT4G28380	148/201 (74%)	Leucine-rich repeat (LRR) family protein	E
CUST_12050_PI427822113	comp41220	AT1G51340	50/79 (64%)	MATE efflux family protein	E
CUST_12061_PI427822113	comp41283	None			E
CUST_12243_PI427822116	comp2738	None			E
CUST_12497_PI427822113	comp43386	AT3G02600	102/150 (68%)	lipid phosphate phosphatase 3	E
CUST_12508_PI427822116	comp5790	None			E
CUST_12542_PI427822113	comp4360	None			E
CUST_12544_PI427822113	comp4360	None			E
CUST_12843_PI427822113	comp45157	AT1G66950	66/101 (66%)	pleiotropic drug resistance 11	E
CUST_12961_PI427822116	comp8801	None			E
CUST_13029_PI427822113	comp4603	AT4G04490	75/94 (80%)	cysteine-rich RLK (RECEPTOR-like protein kinase) 36	E
CUST_13030_PI427822113	comp4603	None			E
CUST_13032_PI427822113	comp4603	None			E
CUST_13073_PI427822113	comp46255	AT4G23560	86/130 (67%)	glycosyl hydrolase 9B15	E
CUST_13135_PI427822113	comp46584	AT3G22910	57/80 (72%)	ATPase E1-E2 type family protein / haloacid dehalogenase-like hydrolase family protein	E
CUST_13360_PI427822113	comp4773	AT4G05020	447/586 (77%)	NAD(P)H dehydrogenase B2	E
CUST_13443_PI427822113	comp4821	AT1G45688	214/338 (64%)	unknown protein	E
CUST_13618_PI427822113	comp493	AT3G12490	68/114 (60%)	cystatin B	E
CUST_13796_PI427822113	comp5033	AT1G26850	277/375 (74%)	S-adenosyl-L-methionine-dependent methyltransferases superfamily protein	E
CUST_13819_PI427822113	comp50524	AT3G29060	55/73 (76%)	EXS (ERD1/XPR1/SYG1) family protein	E
CUST_13878_PI427822113	comp50898	AT5G25250	80/94 (86%)	SPFH/Band 7/PHB domain-containing membrane-associated protein family	E
CUST_14208_PI427822113	comp52915	AT4G23560	58/79 (74%)	glycosyl hydrolase 9B15	E
CUST_14365_PI427822113	comp5392	AT4G12110	208/274 (76%)	sterol-4alpha-methyl oxidase 1-1	E
CUST_14399_PI427822113	comp54101	AT1G55020	50/82 (61%)	lipoxygenase 1	E
CUST_14600_PI427822113	comp55355	None			E
CUST_14704_PI427822113	comp5599	AT1G17620	134/262 (52%)	Late embryogenesis abundant (LEA) hydroxyproline-rich glycoprotein family	E
CUST_14749_PI427822113	comp562	AT5G65670	210/358 (59%)	indole-3-acetic acid inducible 9	E
CUST_14784_PI427822116	comp30069	None			E
CUST_14820_PI427822113	comp5687	AT3G01980	158/266 (60%)	NAD(P)-binding Rossmann-fold superfamily protein	E
CUST_14891_PI427822113	comp5767	AT4G07960	560/718 (78%)	Cellulose-synthase-like C12	E
CUST_14903_PI427822113	comp577	AT3G52990	466/527 (89%)	Pyruvate kinase family protein	E
CUST_15148_PI427822113	comp6027	AT2G33580	347/676 (52%)	Protein kinase superfamily protein	E
CUST_15248_PI427822116	comp31207	None			E
CUST_15256_PI427822113	comp6141	AT5G66770	265/370 (72%)	GRAS family transcription factor	E
CUST_15670_PI427822113	comp6556	AT1G01940	150/160 (94%)	Cyclophilin-like peptidyl-prolyl cis-trans isomerase family protein	E
CUST_15790_PI427822116	comp19572	None			E
CUST_15915_PI427822113	comp6808	AT5G14450	190/303 (63%)	GDSL-like Lipase/Acylhydrolase superfamily protein	E
CUST_16016_PI427822113	comp6911	AT1G53840	347/585 (60%)	pectin methylesterase 1	E
CUST_16043_PI427822116	comp21324	None			E
CUST_16245_PI427822113	comp7133	AT2G30020	216/336 (65%)	Protein phosphatase 2C family protein	E
CUST_1638_PI427822113	comp1189	AT5G55230	456/591 (78%)	microtubule-associated proteins 65-1	E
CUST_16421_PI427822116	comp20938	None			E
CUST_16465_PI427822113	comp734	AT1G78570	590/672 (88%)	rhamnose biosynthesis 1	E
CUST_16682_PI427822113	comp7560	AT2G19130	222/318 (70%)	S-locus lectin protein kinase family protein	E
CUST_16930_PI427822113	comp7807	AT3G26310	193/459 (43%)	cytochrome P450, family 71, subfamily B, polypeptide 35	E
CUST_16952_PI427822113	comp7831	AT5G54940	78/92 (85%)	Translation initiation factor SUI1 family protein	E
CUST_17027_PI427822113	comp7914	AT5G26340	431/523 (83%)	Major facilitator superfamily protein	E
CUST_17078_PI427822113	comp7970	AT1G12120	57/124 (46%)	Plant protein of unknown function (DUF863)	E
CUST_1732_PI427822113	comp12011	AT5G06860	77/114 (68%)	polygalacturonase inhibiting protein 1	E
CUST_17507_PI427822116	comp24390	None			E
CUST_17799_PI427822116	comp35143	None			E
CUST_17883_PI427822116	comp32883	None			E
CUST_17959_PI427822113	comp8871	AT5G54380	629/835 (76%)	protein kinase family protein	E
CUST_17966_PI427822113	comp887	AT3G61640	51/72 (71%)	arabinogalactan protein 20	E
CUST_17975_PI427822116	comp25578	None			E
CUST_18172_PI427822113	comp910	AT3G14940	863/968 (90%)	phosphoenolpyruvate carboxylase 3	E
CUST_18244_PI427822113	comp919	AT3G54420	84/139 (61%)	homolog of carrot EP3-3 chitinase	E
CUST_18290_PI427822113	comp9255	AT5G11420	260/366 (72%)	Protein of unknown function, DUF642	E
CUST_18464_PI427822113	comp9441	AT3G08760	339/533 (64%)	Protein kinase superfamily protein	E
CUST_185_PI427822116	comp2053	None			E
CUST_18532_PI427822116	comp24122	None			E
CUST_18850_PI427822113	comp9857	AT5G63610	340/432 (79%)	cyclin-dependent kinase E;1	E
CUST_18907_PI427822116	comp25546	None			E
CUST_18933_PI427822113	comp993	AT4G19120	479/592 (81%)	S-adenosyl-L-methionine-dependent methyltransferases superfamily protein	E
CUST_18937_PI427822113	comp9945	AT1G70300	270/314 (86%)	K+ uptake permease 6	E
CUST_18973_PI427822113	comp998	AT1G76010	112/148 (76%)	Alba DNA/RNA-binding protein	E
CUST_1914_PI427822113	comp12244	AT1G22360	302/473 (64%)	UDP-glucosyl transferase 85A2	E
CUST_19914_PI427822116	comp30489	None			E
CUST_19990_PI427822116	comp27171	None			E
CUST_20308_PI427822116	comp25920	None			E
CUST_21849_PI427822116	comp22511	None			E
CUST_2185_PI427822113	comp12576	AT1G75580	66/87 (76%)	SAUR-like auxin-responsive protein family	E
CUST_2226_PI427822113	comp12633	AT4G10770	582/719 (81%)	oligopeptide transporter 7	E
CUST_22297_PI427822116	comp39758	None			E
CUST_2264_PI427822113	comp12688	AT4G11280	334/504 (67%)	1-aminocyclopropane-1-carboxylic acid (acc) synthase 6	E
CUST_2345_PI427822113	comp12802	None			E
CUST_2345_PI427822116	comp10439	None			E
CUST_2357_PI427822113	comp12819	AT5G59790	136/218 (63%)	Domain of unknown function (DUF966)	E
CUST_23672_PI427822116	comp25565	None			E
CUST_23700_PI427822116	comp25494	None			E
CUST_24449_PI427822116	comp18752	None			E
CUST_25114_PI427822116	comp28643	None			E
CUST_2533_PI427822113	comp13064	AT1G15530	184/245 (76%)	Concanavalin A-like lectin protein kinase family protein	E
CUST_26301_PI427822116	comp33234	None			E
CUST_26540_PI427822116	comp36901	None			E
CUST_26611_PI427822116	comp31973	None			E
CUST_2666_PI427822113	comp13263	AT2G46780	134/221 (61%)	RNA-binding (RRM/RBD/RNP motifs) family protein	E
CUST_27070_PI427822116	comp39004	None			E
CUST_27258_PI427822116	comp15813	None			E
CUST_27565_PI427822116	comp19147	None			E
CUST_28183_PI427822116	comp41755	None			E
CUST_2825_PI427822113	comp13482	AT5G42250	278/375 (75%)	Zinc-binding alcohol dehydrogenase family protein	E
CUST_2889_PI427822116	comp10572	None			E
CUST_2900_PI427822113	comp13577	AT5G05600	232/375 (62%)	2-oxoglutarate (2OG) and Fe(II)-dependent oxygenase superfamily protein	E
CUST_2960_PI427822113	comp13652	AT3G28180	258/318 (82%)	Cellulose-synthase-like C4	E
CUST_31163_PI427822116	comp37584	None			E
CUST_31202_PI427822116	comp34703	None			E
CUST_3126_PI427822116	comp7745	None			E
CUST_3140_PI427822113	comp1390	AT5G47060	97/175 (56%)	Protein of unknown function (DUF581)	E
CUST_3286_PI427822113	comp14123	AT5G48930	238/437 (55%)	hydroxycinnamoyl-CoA shikimate/quinate hydroxycinnamoyl transferase	E
CUST_3307_PI427822113	comp1414	AT2G20760	129/207 (63%)	Clathrin light chain protein	E
CUST_33237_PI427822116	comp37935	None			E
CUST_3353_PI427822113	comp14220	None			E
CUST_33586_PI427822116	comp40064	None			E
CUST_3364_PI427822113	comp14240	AT5G61520	326/500 (66%)	Major facilitator superfamily protein	E
CUST_33920_PI427822116	comp39628	None			E
CUST_3427_PI427822113	comp14347	AT4G20060	320/887 (37%)	ARM repeat superfamily protein	E
CUST_3568_PI427822113	comp14532	AT3G54040	97/162 (60%)	PAR1 protein	E
CUST_3584_PI427822113	comp14549	AT4G39410	67/72 (94%)	WRKY DNA-binding protein 13	E
CUST_3714_PI427822116	comp9589	None			E
CUST_3746_PI427822113	comp14797	AT3G13790	381/562 (68%)	Glycosyl hydrolases family 32 protein	E
CUST_37673_PI427822116	comp35739	None			E
CUST_3794_PI427822116	comp2592	None			E
CUST_3818_PI427822113	comp14892	AT4G37640	285/344 (83%)	calcium ATPase 2	E
CUST_38902_PI427822116	comp35599	None			E
CUST_39326_PI427822116	comp38297	None			E
CUST_3934_PI427822116	comp13282	None			E
CUST_4000_PI427822113	comp15194	AT1G37130	679/920 (74%)	nitrate reductase 2	E
CUST_40103_PI427822116	comp48733	None			E
CUST_40213_PI427822116	comp34266	None			E
CUST_40662_PI427822116	comp41971	None			E
CUST_42209_PI427822116	comp49986	None			E
CUST_4564_PI427822113	comp16133	None			E
CUST_4705_PI427822113	comp16346	AT2G22950	69/82 (85%)	Cation transporter/ E1-E2 ATPase family protein	E
CUST_4713_PI427822116	comp14348	None			E
CUST_4847_PI427822113	comp16584	AT5G54490	58/101 (58%)	pinoid-binding protein 1	E
CUST_4942_PI427822113	comp1676	AT2G40610	196/231 (85%)	expansin A8	E
CUST_4945_PI427822116	comp5662	None			E
CUST_5033_PI427822113	comp16932	AT4G21120	159/197 (81%)	amino acid transporter 1	E
CUST_5119_PI427822113	comp17082	AT2G34500	158/208 (76%)	cytochrome P450, family 710, subfamily A, polypeptide 1	E
CUST_5242_PI427822113	comp17341	AT4G27290	76/145 (53%)	S-locus lectin protein kinase family protein	E
CUST_5269_PI427822113	comp17383	AT3G63380	636/877 (73%)	ATPase E1-E2 type family protein / haloacid dehalogenase-like hydrolase family protein	E
CUST_5693_PI427822113	comp1825	AT1G15750	758/1150 (66%)	Transducin family protein / WD-40 repeat family protein	E
CUST_5783_PI427822113	comp18468	None			E
CUST_5811_PI427822116	comp12029	None			E
CUST_5833_PI427822116	comp14597	None			E
CUST_5880_PI427822113	comp18686	AT1G68800	56/93 (61%)	TCP domain protein 12	E
CUST_5927_PI427822113	comp18801	AT1G78990	86/178 (49%)	HXXXD-type acyl-transferase family protein	E
CUST_595_PI427822113	comp10687	AT3G50940	124/189 (66%)	P-loop containing nucleoside triphosphate hydrolases superfamily protein	E
CUST_6109_PI427822113	comp19178	AT1G46480	139/256 (55%)	WUSCHEL related homeobox 4	E
CUST_624_PI427822113	comp10716	AT1G06050	200/281 (72%)	Protein of unknown function (DUF1336)	E
CUST_643_PI427822113	comp10736	AT5G42340	383/633 (61%)	Plant U-Box 15	E
CUST_6631_PI427822113	comp20500	AT1G65690	148/258 (58%)	Late embryogenesis abundant (LEA) hydroxyproline-rich glycoprotein family	E
CUST_6681_PI427822113	comp20640	AT4G23180	49/69 (72%)	cysteine-rich RLK (RECEPTOR-like protein kinase) 10	E
CUST_6809_PI427822116	comp18333	None			E
CUST_688_PI427822116	comp2374	None			E
CUST_7068_PI427822113	comp21690	AT3G22740	230/318 (73%)	homocysteine S-methyltransferase 3	E
CUST_7111_PI427822113	comp217	None			E
CUST_7185_PI427822116	comp16084	None			E
CUST_7240_PI427822113	comp2219	AT1G17260	445/540 (83%)	autoinhibited H(+)-ATPase isoform 10	E
CUST_7267_PI427822113	comp22280	None			E
CUST_7393_PI427822113	comp22597	AT2G39200	109/211 (52%)	Seven transmembrane MLO family protein	E
CUST_7417_PI427822116	comp13344	None			E
CUST_7469_PI427822116	comp12062	None			E
CUST_7473_PI427822113	comp2280	AT5G55480	419/689 (61%)	SHV3-like 1	E
CUST_7629_PI427822116	comp20228	None			E
CUST_7697_PI427822116	comp25886	None			E
CUST_7837_PI427822113	comp23890	AT5G39660	66/149 (45%)	cycling DOF factor 2	E
CUST_7883_PI427822116	comp13485	None			E
CUST_7978_PI427822113	comp24347	AT3G21870	102/128 (80%)	cyclin p2;1	E
CUST_8179_PI427822116	comp15743	None			E
CUST_8282_PI427822116	comp17994	None			E
CUST_8304_PI427822113	comp2549	AT4G29680	343/480 (72%)	Alkaline-phosphatase-like family protein	E
CUST_8383_PI427822113	comp2574	None			E
CUST_8408_PI427822113	comp25837	AT1G02260	155/233 (67%)	Divalent ion symporter	E
CUST_8440_PI427822113	comp2592	AT3G22910	144/356 (41%)	ATPase E1-E2 type family protein / haloacid dehalogenase-like hydrolase family protein	E
CUST_8445_PI427822113	comp2592	None			E
CUST_8506_PI427822113	comp2612	AT1G77210	383/493 (78%)	sugar transporter 14	E
CUST_8598_PI427822116	comp17876	None			E
CUST_863_PI427822113	comp10991	AT5G06860	70/107 (66%)	polygalacturonase inhibiting protein 1	E
CUST_8684_PI427822113	comp2666	AT1G02150	311/463 (68%)	Tetratricopeptide repeat (TPR)-like superfamily protein	E
CUST_8752_PI427822113	comp26881	AT3G09870	51/103 (50%)	SAUR-like auxin-responsive protein family	E
CUST_8759_PI427822113	comp26912	AT1G51340	153/209 (74%)	MATE efflux family protein	E
CUST_8795_PI427822113	comp2702	AT2G27820	322/409 (79%)	prephenate dehydratase 1	E
CUST_8854_PI427822116	comp7560	None			E
CUST_8923_PI427822113	comp2751	AT5G40010	291/459 (64%)	AAA-ATPase 1	E
CUST_902_PI427822113	comp11037	AT1G03370	691/1022 (68%)	C2 calcium/lipid-binding and GRAM domain containing protein	E
CUST_9137_PI427822113	comp28314	AT3G22930	98/151 (65%)	calmodulin-like 11	E
CUST_921_PI427822113	comp11057	AT1G62760	83/171 (49%)	Plant invertase/pectin methylesterase inhibitor superfamily protein	E
CUST_9362_PI427822113	comp2912	AT2G36910	1095/1263 (87%)	ATP binding cassette subfamily B1	E
CUST_9433_PI427822113	comp29426	AT3G11510	102/116 (88%)	Ribosomal protein S11 family protein	E
CUST_9527_PI427822113	comp29841	AT5G54630	157/225 (70%)	zinc finger protein-related	E
CUST_9567_PI427822113	comp29988	AT5G27420	69/134 (52%)	carbon/nitrogen insensitive 1	E
CUST_9622_PI427822116	comp15363	None			E
CUST_9740_PI427822113	comp30720	None			E
CUST_9754_PI427822113	comp3079	AT4G19810	199/346 (58%)	Glycosyl hydrolase family protein with chitinase insertion domain	E
CUST_9764_PI427822113	comp30831	AT3G09270	87/159 (55%)	glutathione S-transferase TAU 8	E
CUST_9766_PI427822113	comp30844	AT3G63380	66/191 (35%)	ATPase E1-E2 type family protein / haloacid dehalogenase-like hydrolase family protein	E
CUST_1015_PI427822113	comp11168	None			F
CUST_10175_PI427822113	comp32570	AT3G05200	73/179 (41%)	RING/U-box superfamily protein	F
CUST_10208_PI427822113	comp32710	AT5G04220	68/139 (49%)	Calcium-dependent lipid-binding (CaLB domain) family protein	F
CUST_10238_PI427822116	comp22367	None			F
CUST_10335_PI427822116	comp12661	None			F
CUST_10340_PI427822113	comp33233	AT1G22360	76/125 (61%)	UDP-glucosyl transferase 85A2	F
CUST_10341_PI427822116	comp17297	None			F
CUST_1036_PI427822113	comp11195	AT2G33580	95/217 (44%)	Protein kinase superfamily protein	F
CUST_10402_PI427822113	comp33501	AT5G62150	44/52 (85%)	peptidoglycan-binding LysM domain-containing protein	F
CUST_10562_PI427822113	comp3412	AT5G46570	392/491 (80%)	BR-signaling kinase 2	F
CUST_10575_PI427822116	comp23030	None			F
CUST_10610_PI427822116	comp1938	None			F
CUST_10682_PI427822113	comp34683	AT2G07050	66/117 (57%)	cycloartenol synthase 1	F
CUST_1071_PI427822113	comp11233	AT4G08570	101/151 (67%)	Heavy metal transport/detoxification superfamily protein	F
CUST_10856_PI427822113	comp35461	None			F
CUST_10856_PI427822116	comp19968	None			F
CUST_10937_PI427822113	comp35859	AT5G14420	161/255 (64%)	RING domain ligase2	F
CUST_11350_PI427822113	comp3777	AT1G77460	1337/1951 (69%)	Armadillo/beta-catenin-like repeat ; C2 calcium/lipid-binding domain (CaLB) protein	F
CUST_11411_PI427822113	comp380	AT5G62350	101/179 (57%)	Plant invertase/pectin methylesterase inhibitor superfamily protein	F
CUST_11420_PI427822113	comp3814	AT2G47160	548/719 (77%)	HCO3- transporter family	F
CUST_11466_PI427822113	comp3839	AT1G43850	134/261 (52%)	SEUSS transcriptional co-regulator	F
CUST_11559_PI427822113	comp38828	AT3G23250	55/104 (53%)	myb domain protein 15	F
CUST_11577_PI427822116	comp21299	None			F
CUST_11686_PI427822113	comp393	AT1G67750	330/381 (87%)	Pectate lyase family protein	F
CUST_11734_PI427822113	comp39655	AT3G45130	99/143 (70%)	lanosterol synthase 1	F
CUST_11812_PI427822113	comp3996	AT4G03260	364/747 (49%)	Outer arm dynein light chain 1 protein	F
CUST_11821_PI427822113	comp3	AT1G05680	244/446 (55%)	Uridine diphosphate glycosyltransferase 74E2	F
CUST_11845_PI427822113	comp40119	AT1G78970	119/178 (67%)	lupeol synthase 1	F
CUST_11850_PI427822113	comp4013	AT2G36540	63/130 (49%)	Haloacid dehalogenase-like hydrolase (HAD) superfamily protein	F
CUST_11996_PI427822113	comp40906	AT3G50740	81/146 (56%)	UDP-glucosyl transferase 72E1	F
CUST_12115_PI427822113	comp4159	AT4G24560	85/181 (47%)	ubiquitin-specific protease 16	F
CUST_12142_PI427822113	comp4170	AT2G15220	48/60 (80%)	Plant basic secretory protein (BSP) family protein	F
CUST_12149_PI427822113	comp41731	AT2G18560	83/147 (57%)	UDP-Glycosyltransferase superfamily protein	F
CUST_12175_PI427822113	comp41863	None			F
CUST_12246_PI427822113	comp4219	AT3G53090	543/843 (65%)	ubiquitin-protein ligase 7	F
CUST_12262_PI427822116	comp19920	None			F
CUST_12304_PI427822113	comp4250	AT4G17280	210/366 (58%)	Auxin-responsive family protein	F
CUST_12491_PI427822113	comp43372	AT3G49210	65/125 (52%)	O-acyltransferase (WSD1-like) family protein	F
CUST_12492_PI427822113	comp43375	AT3G10660	67/77 (88%)	calmodulin-domain protein kinase cdpk isoform 2	F
CUST_12680_PI427822113	comp44305	AT4G31950	83/127 (66%)	cytochrome P450, family 82, subfamily C, polypeptide 3	F
CUST_12793_PI427822113	comp4485	AT5G20650	87/148 (59%)	copper transporter 5	F
CUST_12863_PI427822113	comp45292	None			F
CUST_12878_PI427822113	comp45328	AT4G11655	54/96 (57%)	Uncharacterised protein family (UPF0497)	F
CUST_13023_PI427822113	comp46032	None			F
CUST_13060_PI427822113	comp4618	AT5G11720	122/233 (53%)	Glycosyl hydrolases family 31 protein	F
CUST_13078_PI427822116	comp23619	None			F
CUST_1310_PI427822113	comp11491	AT4G18250	53/73 (73%)	receptor serine/threonine kinase, putative	F
CUST_13243_PI427822116	comp23613	None			F
CUST_13371_PI427822113	comp47806	None			F
CUST_13501_PI427822116	comp16828	None			F
CUST_13572_PI427822113	comp4907	AT5G09590	428/547 (79%)	mitochondrial HSO70 2	F
CUST_13653_PI427822113	comp49616	AT5G37690	86/126 (69%)	SGNH hydrolase-type esterase superfamily protein	F
CUST_1375_PI427822113	comp11575	AT1G64780	177/197 (90%)	ammonium transporter 1;2	F
CUST_1394_PI427822116	comp6122	None			F
CUST_13941_PI427822116	comp14939	None			F
CUST_14016_PI427822113	comp5164	AT2G38410	266/450 (60%)	ENTH/VHS/GAT family protein	F
CUST_14119_PI427822116	comp14939	None			F
CUST_14165_PI427822116	comp18829	None			F
CUST_14166_PI427822116	comp18829	None			F
CUST_14309_PI427822113	comp535	AT2G45510	256/473 (55%)	cytochrome P450, family 704, subfamily A, polypeptide 2	F
CUST_14404_PI427822113	comp54139	AT1G15960	58/74 (79%)	NRAMP metal ion transporter 6	F
CUST_14448_PI427822113	comp54453	None			F
CUST_1447_PI427822113	comp1166	AT4G02280	338/398 (85%)	sucrose synthase 3	F
CUST_14643_PI427822113	comp5562	AT5G35750	682/963 (71%)	histidine kinase 2	F
CUST_14677_PI427822116	comp19404	None			F
CUST_14770_PI427822113	comp56452	AT1G15520	62/73 (85%)	pleiotropic drug resistance 12	F
CUST_14809_PI427822113	comp5672	AT1G07230	162/209 (78%)	non-specific phospholipase C1	F
CUST_14859_PI427822113	comp5732	AT3G51880	99/143 (70%)	high mobility group B1	F
CUST_14888_PI427822113	comp5763	AT4G23160	86/213 (41%)	cysteine-rich RLK (RECEPTOR-like protein kinase) 8	F
CUST_14912_PI427822113	comp5788	AT3G59140	858/1125 (77%)	multidrug resistance-associated protein 14	F
CUST_14918_PI427822113	comp5788	AT3G59140	69/88 (79%)	multidrug resistance-associated protein 14	F
CUST_15091_PI427822113	comp5968	AT3G11820	212/272 (78%)	syntaxin of plants 121	F
CUST_15204_PI427822113	comp6086	AT5G05340	199/296 (68%)	Peroxidase superfamily protein	F
CUST_15226_PI427822116	comp26444	None			F
CUST_15261_PI427822113	comp6146	AT1G30270	375/440 (86%)	CBL-interacting protein kinase 23	F
CUST_15576_PI427822113	comp6467	AT4G27270	176/203 (87%)	Quinone reductase family protein	F
CUST_15580_PI427822113	comp6470	AT1G15170	253/375 (68%)	MATE efflux family protein	F
CUST_15669_PI427822113	comp6555	AT5G40010	271/487 (56%)	AAA-ATPase 1	F
CUST_15762_PI427822113	comp6653	AT5G07740	337/433 (78%)	actin binding	F
CUST_15812_PI427822113	comp6700	AT1G65730	338/450 (76%)	YELLOW STRIPE like 7	F
CUST_16034_PI427822113	comp6929	None			F
CUST_16060_PI427822113	comp6958	AT2G35060	404/478 (85%)	K+ uptake permease 11	F
CUST_16078_PI427822113	comp6972	AT2G45220	349/514 (68%)	Plant invertase/pectin methylesterase inhibitor superfamily	F
CUST_16390_PI427822116	comp4688	None			F
CUST_16443_PI427822113	comp7325	AT1G17070	499/893 (56%)	GC-rich sequence DNA-binding factor-like protein with Tuftelin interacting domain	F
CUST_16536_PI427822113	comp7421	AT2G35710	317/438 (73%)	Nucleotide-diphospho-sugar transferases superfamily protein	F
CUST_16637_PI427822113	comp7528	AT3G13080	72/83 (87%)	multidrug resistance-associated protein 3	F
CUST_16638_PI427822113	comp7528	AT3G13080	63/82 (77%)	multidrug resistance-associated protein 3	F
CUST_16640_PI427822113	comp7528	AT3G13080	65/77 (85%)	multidrug resistance-associated protein 3	F
CUST_16659_PI427822113	comp753	AT4G37870	558/664 (85%)	phosphoenolpyruvate carboxykinase 1	F
CUST_1672_PI427822113	comp11939	None			F
CUST_1673_PI427822113	comp11939	None			F
CUST_1674_PI427822113	comp11939	None			F
CUST_16950_PI427822113	comp782	AT1G11700	110/237 (47%)	Protein of unknown function, DUF584	F
CUST_17327_PI427822113	comp821	AT3G49200	206/500 (42%)	O-acyltransferase (WSD1-like) family protein	F
CUST_17477_PI427822113	comp8378	AT5G24530	228/340 (68%)	2-oxoglutarate (2OG) and Fe(II)-dependent oxygenase superfamily protein	F
CUST_17525_PI427822113	comp8425	AT1G06840	183/276 (67%)	Leucine-rich repeat protein kinase family protein	F
CUST_17550_PI427822113	comp8445	AT1G06620	203/363 (56%)	2-oxoglutarate (2OG) and Fe(II)-dependent oxygenase superfamily protein	F
CUST_1765_PI427822113	comp12047	AT4G33090	525/888 (60%)	aminopeptidase M1	F
CUST_17829_PI427822113	comp8753	None			F
CUST_17887_PI427822113	comp8801	AT1G61420	64/121 (53%)	S-locus lectin protein kinase family protein	F
CUST_17888_PI427822113	comp8801	AT4G23180	93/148 (63%)	cysteine-rich RLK (RECEPTOR-like protein kinase) 10	F
CUST_17889_PI427822113	comp8801	AT4G23180	59/89 (67%)	cysteine-rich RLK (RECEPTOR-like protein kinase) 10	F
CUST_17890_PI427822113	comp8801	AT1G61610	58/86 (68%)	S-locus lectin protein kinase family protein	F
CUST_17935_PI427822113	comp8848	AT4G32300	70/111 (64%)	S-domain-2 5	F
CUST_17963_PI427822113	comp8875	AT1G45249	108/220 (50%)	abscisic acid responsive elements-binding factor 2	F
CUST_18007_PI427822113	comp8920	AT2G45550	219/449 (49%)	cytochrome P450, family 76, subfamily C, polypeptide 4	F
CUST_18307_PI427822113	comp9274	AT5G27150	147/171 (86%)	Na+/H+ exchanger 1	F
CUST_18664_PI427822113	comp9645	AT2G39210	205/259 (80%)	Major facilitator superfamily protein	F
CUST_18730_PI427822113	comp9715	AT4G10710	137/188 (73%)	global transcription factor C	F
CUST_18851_PI427822113	comp9858	AT3G22640	135/415 (33%)	cupin family protein	F
CUST_18920_PI427822113	comp9925	AT3G62550	95/157 (61%)	Adenine nucleotide alpha hydrolases-like superfamily protein	F
CUST_18941_PI427822113	comp9949	AT3G56050	211/355 (60%)	Protein kinase family protein	F
CUST_1901_PI427822113	comp12227	AT5G60920	290/346 (84%)	COBRA-like extracellular glycosyl-phosphatidyl inositol-anchored protein family	F
CUST_1905_PI427822116	comp4511	None			F
CUST_19712_PI427822116	comp31539	None			F
CUST_1983_PI427822113	comp12309	AT5G12200	69/99 (70%)	pyrimidine 2	F
CUST_20317_PI427822116	comp28749	None			F
CUST_20383_PI427822116	comp14409	None			F
CUST_20390_PI427822116	comp15954	None			F
CUST_2043_PI427822113	comp1237	AT5G57350	169/180 (94%)	H(+)-ATPase 3	F
CUST_2094_PI427822113	comp12443	AT2G34960	374/446 (84%)	cationic amino acid transporter 5	F
CUST_21123_PI427822116	comp26361	None			F
CUST_2114_PI427822113	comp12474	AT1G30755	206/351 (59%)	Protein of unknown function (DUF668)	F
CUST_2140_PI427822113	comp12511	AT1G13940	92/276 (34%)	Plant protein of unknown function (DUF863)	F
CUST_21790_PI427822116	comp35827	None			F
CUST_22050_PI427822116	comp22695	None			F
CUST_2242_PI427822113	comp12656	AT5G18525	949/1626 (59%)	protein serine/threonine kinases;protein tyrosine kinases;ATP binding;protein kinases	F
CUST_2253_PI427822113	comp12670	AT4G33565	88/212 (42%)	RING/U-box superfamily protein	F
CUST_2269_PI427822113	comp12693	AT5G13080	79/92 (86%)	WRKY DNA-binding protein 75	F
CUST_22738_PI427822116	comp2894	None			F
CUST_22909_PI427822116	comp27935	None			F
CUST_2376_PI427822113	comp12851	None			F
CUST_2391_PI427822113	comp12872	AT4G33920	275/385 (72%)	Protein phosphatase 2C family protein	F
CUST_24073_PI427822116	comp30977	None			F
CUST_24410_PI427822116	comp23117	None			F
CUST_24952_PI427822116	comp31928	None			F
CUST_25244_PI427822116	comp32867	None			F
CUST_2570_PI427822113	comp13117	AT4G28700	145/182 (80%)	ammonium transporter 1;4	F
CUST_259_PI427822113	comp10307	AT2G04620	265/378 (71%)	Cation efflux family protein	F
CUST_2614_PI427822113	comp1317	AT4G16260	107/190 (57%)	Glycosyl hydrolase superfamily protein	F
CUST_2615_PI427822113	comp1317	None			F
CUST_26430_PI427822116	comp16423	None			F
CUST_2661_PI427822113	comp13257	AT4G24110	70/134 (53%)	unknown protein	F
CUST_2668_PI427822113	comp13264	AT4G31940	51/79 (65%)	cytochrome P450, family 82, subfamily C, polypeptide 4	F
CUST_2674_PI427822113	comp1326	AT4G30190	222/268 (83%)	H(+)-ATPase 2	F
CUST_26783_PI427822116	comp22280	None			F
CUST_26826_PI427822116	comp24304	None			F
CUST_27217_PI427822116	comp31912	None			F
CUST_27520_PI427822116	comp36846	None			F
CUST_27633_PI427822116	comp40663	None			F
CUST_27705_PI427822116	comp19996	None			F
CUST_28229_PI427822116	comp37923	None			F
CUST_28413_PI427822116	comp28830	None			F
CUST_2870_PI427822116	comp11534	None			F
CUST_29664_PI427822116	comp37165	None			F
CUST_29950_PI427822116	comp27522	None			F
CUST_3013_PI427822116	comp17303	None			F
CUST_3019_PI427822113	comp13724	AT5G17050	158/282 (57%)	UDP-glucosyl transferase 78D2	F
CUST_3034_PI427822113	comp13742	AT3G61220	48/81 (60%)	NAD(P)-binding Rossmann-fold superfamily protein	F
CUST_3073_PI427822116	comp8801	None			F
CUST_3093_PI427822116	comp13237	None			F
CUST_3139_PI427822113	comp13908	AT1G55850	384/744 (52%)	cellulose synthase like E1	F
CUST_3223_PI427822113	comp14028	AT5G49520	92/172 (54%)	WRKY DNA-binding protein 48	F
CUST_3226_PI427822116	comp13062	None			F
CUST_32555_PI427822116	comp35100	None			F
CUST_32619_PI427822116	comp32782	None			F
CUST_3297_PI427822113	comp14138	AT5G60920	60/89 (68%)	COBRA-like extracellular glycosyl-phosphatidyl inositol-anchored protein family	F
CUST_3301_PI427822113	comp14143	AT5G38020	163/350 (47%)	S-adenosyl-L-methionine-dependent methyltransferases superfamily protein	F
CUST_33128_PI427822116	comp44782	None			F
CUST_33336_PI427822116	comp44433	None			F
CUST_3369_PI427822113	comp14245	AT5G17050	102/177 (58%)	UDP-glucosyl transferase 78D2	F
CUST_337_PI427822116	comp5505	None			F
CUST_3372_PI427822116	comp9054	None			F
CUST_34836_PI427822116	comp41914	None			F
CUST_34964_PI427822116	comp34517	None			F
CUST_3515_PI427822116	comp8801	None			F
CUST_3539_PI427822116	comp8801	None			F
CUST_3559_PI427822113	comp14522	AT4G01720	111/315 (36%)	WRKY family transcription factor	F
CUST_36115_PI427822116	comp48327	None			F
CUST_3613_PI427822113	comp1459	AT4G02280	335/418 (81%)	sucrose synthase 3	F
CUST_3642_PI427822113	comp14644	AT3G56630	307/480 (64%)	cytochrome P450, family 94, subfamily D, polypeptide 2	F
CUST_36889_PI427822116	comp37432	None			F
CUST_3700_PI427822113	comp14734	AT3G16150	268/327 (82%)	N-terminal nucleophile aminohydrolases (Ntn hydrolases) superfamily protein	F
CUST_37451_PI427822116	comp31947	None			F
CUST_3764_PI427822113	comp14828	AT3G26300	135/295 (46%)	cytochrome P450, family 71, subfamily B, polypeptide 34	F
CUST_37910_PI427822116	comp36860	None			F
CUST_38156_PI427822116	comp44011	None			F
CUST_385_PI427822113	comp10447	AT4G12640	363/747 (49%)	RNA recognition motif (RRM)-containing protein	F
CUST_3859_PI427822113	comp14971	AT5G48160	309/522 (60%)	Protein of unknown function (DUF1423)	F
CUST_39615_PI427822116	comp37357	None			F
CUST_39719_PI427822116	comp32391	None			F
CUST_39891_PI427822116	comp40472	None			F
CUST_3999_PI427822113	comp15193	None			F
CUST_40219_PI427822116	comp42328	None			F
CUST_4025_PI427822113	comp15235	AT1G26810	84/108 (78%)	galactosyltransferase1	F
CUST_40281_PI427822116	comp47838	None			F
CUST_4033_PI427822113	comp15250	AT1G18390	255/421 (61%)	Protein kinase superfamily protein	F
CUST_4055_PI427822113	comp15293	AT2G23450	348/715 (49%)	Protein kinase superfamily protein	F
CUST_4061_PI427822113	comp15302	AT3G05200	122/236 (52%)	RING/U-box superfamily protein	F
CUST_4073_PI427822113	comp15317	AT3G52430	160/373 (43%)	alpha/beta-Hydrolases superfamily protein	F
CUST_4082_PI427822113	comp15341	AT5G52450	333/469 (72%)	MATE efflux family protein	F
CUST_41013_PI427822116	comp40289	None			F
CUST_41093_PI427822116	comp36838	None			F
CUST_4124_PI427822113	comp15417	None			F
CUST_41617_PI427822116	comp48029	None			F
CUST_4220_PI427822113	comp15566	AT1G70520	85/173 (50%)	cysteine-rich RLK (RECEPTOR-like protein kinase) 2	F
CUST_4303_PI427822113	comp15719	AT5G59720	57/74 (78%)	heat shock protein 18.2	F
CUST_4334_PI427822116	comp4628	None			F
CUST_4572_PI427822113	comp16144	AT1G07090	107/146 (74%)	Protein of unknown function (DUF640)	F
CUST_4687_PI427822116	comp14203	None			F
CUST_4692_PI427822113	comp16329	AT1G55850	353/670 (53%)	cellulose synthase like E1	F
CUST_5019_PI427822113	comp16901	AT5G47650	161/261 (62%)	nudix hydrolase homolog 2	F
CUST_5030_PI427822113	comp16926	AT5G07910	197/261 (76%)	Leucine-rich repeat (LRR) family protein	F
CUST_5078_PI427822113	comp17002	AT3G47110	98/234 (42%)	Leucine-rich repeat protein kinase family protein	F
CUST_5140_PI427822113	comp17126	AT5G47220	68/131 (52%)	ethylene responsive element binding factor 2	F
CUST_5158_PI427822113	comp17165	AT3G50770	46/62 (75%)	calmodulin-like 41	F
CUST_5193_PI427822113	comp17232	AT5G35740	78/103 (76%)	Carbohydrate-binding X8 domain superfamily protein	F
CUST_5297_PI427822113	comp1744	AT5G54160	141/239 (59%)	O-methyltransferase 1	F
CUST_5315_PI427822116	comp20184	None			F
CUST_5467_PI427822113	comp17787	None			F
CUST_5509_PI427822113	comp17875	AT2G36780	267/500 (54%)	UDP-Glycosyltransferase superfamily protein	F
CUST_5524_PI427822113	comp17902	AT3G48690	156/323 (49%)	alpha/beta-Hydrolases superfamily protein	F
CUST_5529_PI427822116	comp12379	None			F
CUST_5780_PI427822116	comp7789	None			F
CUST_5795_PI427822113	comp18485	AT5G62360	105/193 (55%)	Plant invertase/pectin methylesterase inhibitor superfamily protein	F
CUST_5796_PI427822113	comp18487	AT5G62680	335/569 (59%)	Major facilitator superfamily protein	F
CUST_5801_PI427822113	comp18492	AT2G23460	368/717 (52%)	extra-large G-protein 1	F
CUST_5811_PI427822113	comp18513	AT1G48910	186/379 (50%)	Flavin-containing monooxygenase family protein	F
CUST_5947_PI427822113	comp1884	AT5G08380	317/403 (79%)	alpha-galactosidase 1	F
CUST_6012_PI427822113	comp18972	AT5G05830	58/146 (40%)	RING/FYVE/PHD zinc finger superfamily protein	F
CUST_6061_PI427822113	comp19066	AT1G67810	93/135 (69%)	sulfur E2	F
CUST_611_PI427822113	comp10701	AT1G68940	198/829 (24%)	Armadillo/beta-catenin-like repeat family protein	F
CUST_6150_PI427822113	comp19284	AT2G41850	228/365 (63%)	polygalacturonase abscission zone A. thaliana	F
CUST_6175_PI427822116	comp15328	None			F
CUST_6219_PI427822116	comp17412	None			F
CUST_6228_PI427822113	comp19503	AT5G25930	180/291 (62%)	Protein kinase family protein with leucine-rich repeat domain	F
CUST_6282_PI427822113	comp19605	None			F
CUST_6304_PI427822113	comp1965	AT1G15520	933/1285 (73%)	pleiotropic drug resistance 12	F
CUST_6322_PI427822113	comp19717	AT1G09155	127/258 (50%)	phloem protein 2-B15	F
CUST_6331_PI427822113	comp1972	AT3G48050	64/98 (66%)	BAH domain ;TFIIS helical bundle-like domain	F
CUST_6341_PI427822113	comp19761	AT2G47550	128/191 (68%)	Plant invertase/pectin methylesterase inhibitor superfamily	F
CUST_6361_PI427822113	comp19807	AT4G39830	288/433 (67%)	Cupredoxin superfamily protein	F
CUST_6422_PI427822113	comp19967	None			F
CUST_6486_PI427822116	comp15465	None			F
CUST_6549_PI427822113	comp20290	AT4G03230	68/127 (54%)	S-locus lectin protein kinase family protein	F
CUST_655_PI427822113	comp10753	AT3G10040	118/155 (77%)	sequence-specific DNA binding transcription factors	F
CUST_6596_PI427822116	comp12347	None			F
CUST_6623_PI427822116	comp12419	None			F
CUST_6648_PI427822113	comp20547	AT3G14680	51/71 (72%)	cytochrome P450, family 72, subfamily A, polypeptide 14	F
CUST_6790_PI427822113	comp20927	None			F
CUST_680_PI427822113	comp10779	AT5G62180	113/178 (64%)	carboxyesterase 20	F
CUST_6802_PI427822116	comp23718	None			F
CUST_6947_PI427822116	comp766	None			F
CUST_6998_PI427822113	comp21503	AT2G48010	146/200 (73%)	receptor-like kinase in in flowers 3	F
CUST_7011_PI427822113	comp2154	AT2G21045	78/137 (57%)	Rhodanese/Cell cycle control phosphatase superfamily protein	F
CUST_7074_PI427822113	comp2170	AT3G12580	146/170 (86%)	heat shock protein 70	F
CUST_7138_PI427822116	comp20362	None			F
CUST_7180_PI427822116	comp3515	None			F
CUST_7186_PI427822116	comp16084	None			F
CUST_7205_PI427822113	comp22092	AT1G77860	169/317 (54%)	Rhomboid-related intramembrane serine protease family protein	F
CUST_7345_PI427822113	comp22464	None			F
CUST_7349_PI427822116	comp13847	None			F
CUST_7394_PI427822113	comp225	AT4G11650	90/118 (77%)	osmotin 34	F
CUST_7666_PI427822113	comp23332	AT3G63520	165/561 (30%)	carotenoid cleavage dioxygenase 1	F
CUST_7672_PI427822113	comp23348	AT1G52360	207/276 (75%)	Coatomer, beta subunit	F
CUST_7694_PI427822113	comp2340	AT2G34660	1255/1625 (78%)	multidrug resistance-associated protein 2	F
CUST_7709_PI427822113	comp23444	AT1G73805	222/423 (53%)	Calmodulin binding protein-like	F
CUST_7711_PI427822116	comp15808	None			F
CUST_7780_PI427822113	comp23690	None			F
CUST_7784_PI427822113	comp236	AT1G02920	136/209 (66%)	glutathione S-transferase 7	F
CUST_7810_PI427822116	comp15391	None			F
CUST_7891_PI427822116	comp3537	None			F
CUST_8005_PI427822113	comp24426	None			F
CUST_8024_PI427822113	comp24488	None			F
CUST_8088_PI427822113	comp24695	AT1G65870	54/93 (59%)	Disease resistance-responsive (dirigent-like protein) family protein	F
CUST_8109_PI427822113	comp24777	AT1G74810	112/170 (66%)	HCO3- transporter family	F
CUST_8136_PI427822113	comp24870	None			F
CUST_818_PI427822113	comp10949	None			F
CUST_8207_PI427822116	comp20037	None			F
CUST_824_PI427822113	comp10955	AT3G54140	187/257 (73%)	peptide transporter 1	F
CUST_8278_PI427822116	comp13960	None			F
CUST_8313_PI427822113	comp25529	None			F
CUST_8388_PI427822113	comp25775	AT1G14860	82/116 (71%)	nudix hydrolase homolog 18	F
CUST_8417_PI427822113	comp25868	AT5G65380	322/455 (71%)	MATE efflux family protein	F
CUST_8441_PI427822113	comp2592	AT3G63380	59/127 (47%)	ATPase E1-E2 type family protein / haloacid dehalogenase-like hydrolase family protein	F
CUST_8442_PI427822113	comp2592	AT3G63380	44/91 (49%)	ATPase E1-E2 type family protein / haloacid dehalogenase-like hydrolase family protein	F
CUST_8446_PI427822113	comp2592	AT3G63380	45/86 (53%)	ATPase E1-E2 type family protein / haloacid dehalogenase-like hydrolase family protein	F
CUST_8508_PI427822116	comp19694	None			F
CUST_8582_PI427822113	comp26341	AT4G34135	51/98 (53%)	UDP-glucosyltransferase 73B2	F
CUST_8658_PI427822113	comp26578	AT1G78320	69/100 (69%)	glutathione S-transferase TAU 23	F
CUST_8672_PI427822113	comp26617	AT3G26200	57/110 (52%)	cytochrome P450, family 71, subfamily B, polypeptide 22	F
CUST_8726_PI427822116	comp23630	None			F
CUST_874_PI427822113	comp11004	AT1G64780	93/127 (74%)	ammonium transporter 1;2	F
CUST_8793_PI427822113	comp27010	AT2G35930	178/414 (43%)	plant U-box 23	F
CUST_8807_PI427822113	comp27094	AT5G25930	83/157 (53%)	Protein kinase family protein with leucine-rich repeat domain	F
CUST_889_PI427822116	comp1998	None			F
CUST_8890_PI427822113	comp27400	None			F
CUST_9031_PI427822113	comp27921	AT5G04870	185/296 (63%)	calcium dependent protein kinase 1	F
CUST_904_PI427822113	comp11039	AT3G03190	127/211 (61%)	glutathione S-transferase F11	F
CUST_9227_PI427822113	comp2863	AT1G06650	158/367 (44%)	2-oxoglutarate (2OG) and Fe(II)-dependent oxygenase superfamily protein	F
CUST_9301_PI427822116	comp4411	None			F
CUST_9355_PI427822113	comp29113	AT3G19700	107/180 (60%)	Leucine-rich repeat protein kinase family protein	F
CUST_9411_PI427822113	comp2932	AT3G22890	378/465 (82%)	ATP sulfurylase 1	F
CUST_9506_PI427822113	comp29756	AT1G74360	111/151 (74%)	Leucine-rich repeat protein kinase family protein	F
CUST_9529_PI427822113	comp29847	AT2G07050	80/120 (67%)	cycloartenol synthase 1	F
CUST_9647_PI427822113	comp30326	AT3G22910	223/297 (76%)	ATPase E1-E2 type family protein / haloacid dehalogenase-like hydrolase family protein	F
CUST_9729_PI427822113	comp30680	AT3G48270	74/128 (58%)	cytochrome P450, family 71, subfamily A, polypeptide 26	F
CUST_9730_PI427822113	comp30683	AT3G44870	94/191 (50%)	S-adenosyl-L-methionine-dependent methyltransferases superfamily protein	F
CUST_9752_PI427822113	comp30788	None			F
CUST_9884_PI427822113	comp31319	AT4G37530	186/257 (73%)	Peroxidase superfamily protein	F
CUST_9980_PI427822113	comp316	AT3G57240	109/175 (63%)	beta-1,3-glucanase 3	F
a 60mer microarray probe name
b Trinity assembly match
c Nearest Arabidopsis BLAST match
d Gene description based on Arabidopsis match
e K-means cluster with which pattern of transcript abundance during development is associated. Mean changes in transcript abundance within each cluster is indicated in Fig. 5
