# Supplementary material for: A Transcript and Metabolite Atlas of Blackcurrant Fruit Development Highlights Hormonal Regulation and Reveals the Role of Key Transcription Factors
Source: Front Plant Sci. 2018 Aug 24;9:1235. doi: 10.3389/fpls.2018.01235 (PMC6119775; doi:10.3389/fpls.2018.01235)
Supplement: TABLE S4 — Significantly enriched gene ontology terms amongst transcripts assigned to six K means clusters dependent on changes in abundance during fruit development. [file Table_4.XLSX]

## Sheet: Sheet 1
Supplementary table S4. Significantly enriched gene ontology terms amongst transcripts assigned to six K means clusters dependent on changes in abundance during fruit development
K means cluster	GO accession a	GO term type b	GO Description	pvalue c	FDR d
A	GO:0007049	P	cell cycle	2.7e-12	6.9e-10
A	GO:0051726	P	regulation of cell cycle	1.6e-09	2e-07
A	GO:0006260	P	DNA replication	1.7e-08	1.5e-06
A	GO:0007017	P	microtubule-based process	2.8e-07	1.6e-05
A	GO:0006259	P	DNA metabolic process	3.2e-07	1.6e-05
A	GO:0007018	P	microtubule-based movement	1.1e-06	4.6e-05
A	GO:0022402	P	cell cycle process	2.1e-05	0.00075
A	GO:0016043	P	cellular component organization	9.6e-05	0.003
A	GO:0006996	P	organelle organization	0.00012	0.0033
A	GO:0033554	P	cellular response to stress	0.00066	0.017
A	GO:0006974	P	response to DNA damage stimulus	0.0013	0.031
A	GO:0009314	P	response to radiation	0.0018	0.038
A	GO:0009628	P	response to abiotic stimulus	0.0025	0.049
A	GO:0009987	P	cellular process	0.0062	0.11
A	GO:0051716	P	cellular response to stimulus	0.011	0.18
A	GO:0006629	P	lipid metabolic process	0.011	0.18
A	GO:0009416	P	response to light stimulus	0.021	0.31
A	GO:0065007	P	biological regulation	0.025	0.35
A	GO:0050896	P	response to stimulus	0.031	0.42
A	GO:0003777	F	microtubule motor activity	2.4e-08	3.5e-06
A	GO:0003774	F	motor activity	1.3e-07	9.3e-06
A	GO:0003824	F	catalytic activity	0.00032	0.016
A	GO:0004091	F	carboxylesterase activity	0.00048	0.017
A	GO:0017111	F	nucleoside-triphosphatase activity	0.0024	0.063
A	GO:0016462	F	pyrophosphatase activity	0.0033	0.063
A	GO:0016818	F	hydrolase activity, acting on acid anhydrides, in phosphorus-containing anhydrides	0.0034	0.063
A	GO:0016817	F	hydrolase activity, acting on acid anhydrides	0.0034	0.063
A	GO:0016491	F	oxidoreductase activity	0.0066	0.11
A	GO:0016787	F	hydrolase activity	0.012	0.17
A	GO:0046872	F	metal ion binding	0.013	0.17
A	GO:0043169	F	cation binding	0.018	0.2
A	GO:0043167	F	ion binding	0.018	0.2
A	GO:0046914	F	transition metal ion binding	0.031	0.31
A	GO:0004674	F	protein serine/threonine kinase activity	0.037	0.31
A	GO:0030554	F	adenyl nucleotide binding	0.038	0.31
A	GO:0001883	F	purine nucleoside binding	0.038	0.31
A	GO:0001882	F	nucleoside binding	0.038	0.31
A	GO:0017076	F	purine nucleotide binding	0.044	0.34
A	GO:0044430	C	cytoskeletal part	2.5e-06	0.00027
A	GO:0015630	C	microtubule cytoskeleton	5.5e-06	0.00028
A	GO:0005856	C	cytoskeleton	7.8e-06	0.00028
A	GO:0043234	C	protein complex	0.00023	0.0062
A	GO:0044464	C	cell part	0.0015	0.028
A	GO:0005623	C	cell	0.0015	0.028
A	GO:0032991	C	macromolecular complex	0.0021	0.033
A	GO:0005618	C	cell wall	0.0036	0.045
A	GO:0030312	C	external encapsulating structure	0.0037	0.045
A	GO:0043232	C	intracellular non-membrane-bounded organelle	0.0045	0.045
A	GO:0043228	C	non-membrane-bounded organelle	0.0045	0.045
A	GO:0005886	C	plasma membrane	0.016	0.15
A	GO:0009536	C	plastid	0.036	0.29
A	GO:0009507	C	chloroplast	0.036	0.29
A	GO:0043229	C	intracellular organelle	0.043	0.3
A	GO:0043226	C	organelle	0.044	0.3
A	GO:0005634	C	nucleus	0.049	0.31
B	GO:0009416	P	response to light stimulus	3.9e-05	0.0097
B	GO:0009314	P	response to radiation	5e-05	0.0097
B	GO:0009628	P	response to abiotic stimulus	0.00035	0.046
B	GO:0019748	P	secondary metabolic process	0.00097	0.095
B	GO:0048869	P	cellular developmental process	0.0014	0.1
B	GO:0032787	P	monocarboxylic acid metabolic process	0.0015	0.1
B	GO:0006629	P	lipid metabolic process	0.0025	0.14
B	GO:0042398	P	cellular amino acid derivative biosynthetic process	0.0029	0.14
B	GO:0050896	P	response to stimulus	0.0036	0.15
B	GO:0009733	P	response to auxin stimulus	0.0038	0.15
B	GO:0009653	P	anatomical structure morphogenesis	0.0048	0.17
B	GO:0006725	P	cellular aromatic compound metabolic process	0.0062	0.2
B	GO:0032989	P	cellular component morphogenesis	0.007	0.21
B	GO:0005975	P	carbohydrate metabolic process	0.0094	0.25
B	GO:0006575	P	cellular amino acid derivative metabolic process	0.0098	0.25
B	GO:0042221	P	response to chemical stimulus	0.011	0.25
B	GO:0048856	P	anatomical structure development	0.011	0.25
B	GO:0009719	P	response to endogenous stimulus	0.012	0.27
B	GO:0044255	P	cellular lipid metabolic process	0.014	0.28
B	GO:0009725	P	response to hormone stimulus	0.02	0.37
B	GO:0048513	P	organ development	0.022	0.37
B	GO:0010033	P	response to organic substance	0.022	0.37
B	GO:0048731	P	system development	0.022	0.37
B	GO:0019752	P	carboxylic acid metabolic process	0.025	0.38
B	GO:0043436	P	oxoacid metabolic process	0.025	0.38
B	GO:0006082	P	organic acid metabolic process	0.025	0.38
B	GO:0042180	P	cellular ketone metabolic process	0.028	0.39
B	GO:0016053	P	organic acid biosynthetic process	0.029	0.39
B	GO:0046394	P	carboxylic acid biosynthetic process	0.029	0.39
B	GO:0008610	P	lipid biosynthetic process	0.035	0.45
B	GO:0046483	P	heterocycle metabolic process	0.041	0.52
B	GO:0032502	P	developmental process	0.048	0.59
B	GO:0003824	F	catalytic activity	1.3e-07	1.7e-05
B	GO:0016491	F	oxidoreductase activity	0.00011	0.0053
B	GO:0005507	F	copper ion binding	0.00012	0.0053
B	GO:0004553	F	hydrolase activity, hydrolyzing O-glycosyl compounds	0.00017	0.0054
B	GO:0016798	F	hydrolase activity, acting on glycosyl bonds	0.00034	0.0089
B	GO:0004091	F	carboxylesterase activity	0.001	0.022
B	GO:0050662	F	coenzyme binding	0.0012	0.023
B	GO:0048037	F	cofactor binding	0.0036	0.059
B	GO:0019825	F	oxygen binding	0.0042	0.06
B	GO:0016787	F	hydrolase activity	0.0069	0.088
B	GO:0009055	F	electron carrier activity	0.0075	0.088
B	GO:0030234	F	enzyme regulator activity	0.018	0.19
B	GO:0016829	F	lyase activity	0.032	0.32
B	GO:0044464	C	cell part	2.7e-07	1.3e-05
B	GO:0005623	C	cell	2.7e-07	1.3e-05
B	GO:0012505	C	endomembrane system	0.00011	0.0037
B	GO:0030312	C	external encapsulating structure	0.0003	0.0075
B	GO:0031225	C	anchored to membrane	0.00097	0.019
B	GO:0005576	C	extracellular region	0.0012	0.02
B	GO:0005618	C	cell wall	0.0065	0.093
C	GO:0042545	P	cell wall modification	1.1e-06	0.00052
C	GO:0006629	P	lipid metabolic process	0.0002	0.031
C	GO:0019748	P	secondary metabolic process	0.00021	0.031
C	GO:0007167	P	enzyme linked receptor protein signaling pathway	0.00033	0.031
C	GO:0007169	P	transmembrane receptor protein tyrosine kinase signaling pathway	0.00033	0.031
C	GO:0010038	P	response to metal ion	0.00051	0.036
C	GO:0009415	P	response to water	0.00053	0.036
C	GO:0007166	P	cell surface receptor linked signaling pathway	0.00081	0.047
C	GO:0046686	P	response to cadmium ion	0.00094	0.049
C	GO:0010035	P	response to inorganic substance	0.0011	0.053
C	GO:0009723	P	response to ethylene stimulus	0.0015	0.065
C	GO:0009753	P	response to jasmonic acid stimulus	0.0021	0.083
C	GO:0009414	P	response to water deprivation	0.0028	0.099
C	GO:0009628	P	response to abiotic stimulus	0.003	0.1
C	GO:0009719	P	response to endogenous stimulus	0.0047	0.15
C	GO:0042221	P	response to chemical stimulus	0.0053	0.15
C	GO:0065008	P	regulation of biological quality	0.0064	0.15
C	GO:0032787	P	monocarboxylic acid metabolic process	0.0071	0.15
C	GO:0006970	P	response to osmotic stress	0.0071	0.15
C	GO:0006519	P	cellular amino acid and derivative metabolic process	0.0074	0.15
C	GO:0050896	P	response to stimulus	0.0075	0.15
C	GO:0009725	P	response to hormone stimulus	0.0075	0.15
C	GO:0016053	P	organic acid biosynthetic process	0.0078	0.15
C	GO:0046394	P	carboxylic acid biosynthetic process	0.0078	0.15
C	GO:0010033	P	response to organic substance	0.0095	0.18
C	GO:0006575	P	cellular amino acid derivative metabolic process	0.01	0.18
C	GO:0006950	P	response to stress	0.014	0.25
C	GO:0008152	P	metabolic process	0.016	0.27
C	GO:0006468	P	protein amino acid phosphorylation	0.016	0.27
C	GO:0009733	P	response to auxin stimulus	0.017	0.27
C	GO:0065007	P	biological regulation	0.02	0.3
C	GO:0044238	P	primary metabolic process	0.023	0.34
C	GO:0006725	P	cellular aromatic compound metabolic process	0.025	0.34
C	GO:0043436	P	oxoacid metabolic process	0.026	0.34
C	GO:0006082	P	organic acid metabolic process	0.026	0.34
C	GO:0019752	P	carboxylic acid metabolic process	0.026	0.34
C	GO:0042180	P	cellular ketone metabolic process	0.029	0.37
C	GO:0006520	P	cellular amino acid metabolic process	0.033	0.41
C	GO:0016310	P	phosphorylation	0.034	0.41
C	GO:0044106	P	cellular amine metabolic process	0.035	0.41
C	GO:0033036	P	macromolecule localization	0.042	0.49
C	GO:0019825	F	oxygen binding	1.5e-07	2.2e-05
C	GO:0003824	F	catalytic activity	4.3e-07	3.3e-05
C	GO:0004091	F	carboxylesterase activity	4.7e-06	0.00023
C	GO:0008194	F	UDP-glycosyltransferase activity	4.1e-05	0.0015
C	GO:0016758	F	transferase activity, transferring hexosyl groups	0.00057	0.017
C	GO:0016740	F	transferase activity	0.00099	0.025
C	GO:0016757	F	transferase activity, transferring glycosyl groups	0.002	0.042
C	GO:0016491	F	oxidoreductase activity	0.0029	0.054
C	GO:0016788	F	hydrolase activity, acting on ester bonds	0.011	0.18
C	GO:0005488	F	binding	0.015	0.22
C	GO:0004674	F	protein serine/threonine kinase activity	0.023	0.31
C	GO:0016829	F	lyase activity	0.033	0.41
C	GO:0004672	F	protein kinase activity	0.043	0.5
C	GO:0005576	C	extracellular region	3.6e-06	0.00041
C	GO:0048046	C	apoplast	0.00013	0.0072
C	GO:0005618	C	cell wall	0.00029	0.009
C	GO:0030312	C	external encapsulating structure	0.00031	0.009
C	GO:0009505	C	plant-type cell wall	0.0042	0.097
C	GO:0031225	C	anchored to membrane	0.0056	0.11
C	GO:0005886	C	plasma membrane	0.0071	0.12
C	GO:0044464	C	cell part	0.0094	0.12
C	GO:0005623	C	cell	0.0094	0.12
C	GO:0016020	C	membrane	0.025	0.29
C	GO:0012505	C	endomembrane system	0.039	0.4
D	GO:0009791	P	post-embryonic development	2.8e-10	8.8e-08
D	GO:0048856	P	anatomical structure development	5.2e-07	5.6e-05
D	GO:0007275	P	multicellular organismal development	8.2e-07	5.6e-05
D	GO:0048608	P	reproductive structure development	9.8e-07	5.6e-05
D	GO:0003006	P	reproductive developmental process	9.8e-07	5.6e-05
D	GO:0032502	P	developmental process	1.1e-06	5.6e-05
D	GO:0032501	P	multicellular organismal process	1.3e-06	6e-05
D	GO:0022414	P	reproductive process	5.6e-06	0.00022
D	GO:0000003	P	reproduction	6.9e-06	0.00024
D	GO:0048316	P	seed development	1.7e-05	0.00054
D	GO:0010154	P	fruit development	2.4e-05	0.00069
D	GO:0051179	P	localization	4.4e-05	0.0011
D	GO:0009793	P	embryonic development ending in seed dormancy	0.00046	0.011
D	GO:0009790	P	embryonic development	0.00096	0.021
D	GO:0009908	P	flower development	0.0012	0.025
D	GO:0050793	P	regulation of developmental process	0.0012	0.025
D	GO:0006810	P	transport	0.0016	0.029
D	GO:0051234	P	establishment of localization	0.0016	0.029
D	GO:0048519	P	negative regulation of biological process	0.0025	0.041
D	GO:0033036	P	macromolecule localization	0.003	0.047
D	GO:0009725	P	response to hormone stimulus	0.0046	0.069
D	GO:0065007	P	biological regulation	0.0054	0.078
D	GO:0010033	P	response to organic substance	0.0071	0.095
D	GO:0009719	P	response to endogenous stimulus	0.0072	0.095
D	GO:0048513	P	organ development	0.0085	0.1
D	GO:0048731	P	system development	0.0085	0.1
D	GO:0009653	P	anatomical structure morphogenesis	0.011	0.13
D	GO:0065008	P	regulation of biological quality	0.013	0.15
D	GO:0031326	P	regulation of cellular biosynthetic process	0.017	0.18
D	GO:0009889	P	regulation of biosynthetic process	0.017	0.18
D	GO:0006350	P	transcription	0.019	0.19
D	GO:0080090	P	regulation of primary metabolic process	0.021	0.21
D	GO:0031323	P	regulation of cellular metabolic process	0.026	0.25
D	GO:0006508	P	proteolysis	0.028	0.26
D	GO:0042221	P	response to chemical stimulus	0.03	0.27
D	GO:0045449	P	regulation of transcription	0.035	0.3
D	GO:0009628	P	response to abiotic stimulus	0.035	0.3
D	GO:0010556	P	regulation of macromolecule biosynthetic process	0.039	0.32
D	GO:0019219	P	regulation of nucleobase, nucleoside, nucleotide and nucleic acid metabolic process	0.04	0.32
D	GO:0019222	P	regulation of metabolic process	0.041	0.33
D	GO:0050789	P	regulation of biological process	0.043	0.33
D	GO:0051171	P	regulation of nitrogen compound metabolic process	0.044	0.33
D	GO:0005215	F	transporter activity	5.9e-05	0.0034
D	GO:0022857	F	transmembrane transporter activity	0.00013	0.0037
D	GO:0022804	F	active transmembrane transporter activity	0.00051	0.01
D	GO:0003677	F	DNA binding	0.0069	0.081
D	GO:0022892	F	substrate-specific transporter activity	0.0069	0.081
D	GO:0008233	F	peptidase activity	0.012	0.1
D	GO:0022891	F	substrate-specific transmembrane transporter activity	0.012	0.1
D	GO:0016787	F	hydrolase activity	0.028	0.19
D	GO:0030528	F	transcription regulator activity	0.029	0.19
D	GO:0003700	F	transcription factor activity	0.038	0.22
D	GO:0016020	C	membrane	0.00021	0.013
D	GO:0044464	C	cell part	0.0077	0.15
D	GO:0005623	C	cell	0.0077	0.15
E	GO:0009733	P	response to auxin stimulus	1.8e-05	0.0066
E	GO:0050896	P	response to stimulus	0.00019	0.025
E	GO:0009725	P	response to hormone stimulus	0.00023	0.025
E	GO:0009605	P	response to external stimulus	0.00038	0.025
E	GO:0009611	P	response to wounding	0.00039	0.025
E	GO:0009719	P	response to endogenous stimulus	0.00046	0.025
E	GO:0006810	P	transport	0.00052	0.025
E	GO:0051234	P	establishment of localization	0.00053	0.025
E	GO:0051179	P	localization	0.00078	0.029
E	GO:0042398	P	cellular amino acid derivative biosynthetic process	0.00082	0.029
E	GO:0019438	P	aromatic compound biosynthetic process	0.00089	0.029
E	GO:0009987	P	cellular process	0.00092	0.029
E	GO:0042221	P	response to chemical stimulus	0.0017	0.05
E	GO:0006811	P	ion transport	0.0021	0.057
E	GO:0006468	P	protein amino acid phosphorylation	0.0026	0.064
E	GO:0010033	P	response to organic substance	0.0028	0.065
E	GO:0006575	P	cellular amino acid derivative metabolic process	0.003	0.066
E	GO:0043687	P	post-translational protein modification	0.005	0.1
E	GO:0016310	P	phosphorylation	0.006	0.11
E	GO:0009791	P	post-embryonic development	0.0061	0.11
E	GO:0006725	P	cellular aromatic compound metabolic process	0.0079	0.14
E	GO:0051704	P	multi-organism process	0.01	0.16
E	GO:0006796	P	phosphate metabolic process	0.01	0.16
E	GO:0006793	P	phosphorus metabolic process	0.01	0.16
E	GO:0006464	P	protein modification process	0.015	0.22
E	GO:0044237	P	cellular metabolic process	0.016	0.23
E	GO:0065008	P	regulation of biological quality	0.017	0.23
E	GO:0019748	P	secondary metabolic process	0.018	0.24
E	GO:0006519	P	cellular amino acid and derivative metabolic process	0.019	0.24
E	GO:0032501	P	multicellular organismal process	0.026	0.33
E	GO:0043412	P	macromolecule modification	0.028	0.34
E	GO:0006952	P	defense response	0.031	0.35
E	GO:0008152	P	metabolic process	0.031	0.35
E	GO:0009416	P	response to light stimulus	0.037	0.4
E	GO:0051707	P	response to other organism	0.037	0.4
E	GO:0044238	P	primary metabolic process	0.041	0.42
E	GO:0009314	P	response to radiation	0.041	0.42
E	GO:0009607	P	response to biotic stimulus	0.047	0.46
E	GO:0003824	F	catalytic activity	9.1e-11	2.2e-08
E	GO:0019829	F	cation-transporting ATPase activity	2.1e-07	2.5e-05
E	GO:0015662	F	ATPase activity, coupled to transmembrane movement of ions, phosphorylative mechanism	6.6e-07	5.3e-05
E	GO:0022804	F	active transmembrane transporter activity	1.1e-06	6.6e-05
E	GO:0042626	F	ATPase activity, coupled to transmembrane movement of substances	1.8e-06	6.8e-05
E	GO:0043492	F	ATPase activity, coupled to movement of substances	1.8e-06	6.8e-05
E	GO:0016820	F	hydrolase activity, acting on acid anhydrides, catalyzing transmembrane movement of substances	2e-06	6.8e-05
E	GO:0042625	F	ATPase activity, coupled to transmembrane movement of ions	3e-06	9.1e-05
E	GO:0008324	F	cation transmembrane transporter activity	4e-06	0.00011
E	GO:0005516	F	calmodulin binding	8.7e-06	0.00021
E	GO:0022857	F	transmembrane transporter activity	9.9e-06	0.00022
E	GO:0015405	F	P-P-bond-hydrolysis-driven transmembrane transporter activity	1.2e-05	0.00023
E	GO:0015399	F	primary active transmembrane transporter activity	1.2e-05	0.00023
E	GO:0016887	F	ATPase activity	2e-05	0.00035
E	GO:0022891	F	substrate-specific transmembrane transporter activity	2.4e-05	0.00037
E	GO:0022892	F	substrate-specific transporter activity	2.4e-05	0.00037
E	GO:0015075	F	ion transmembrane transporter activity	3.7e-05	0.00053
E	GO:0005215	F	transporter activity	4.7e-05	0.00063
E	GO:0042623	F	ATPase activity, coupled	0.00013	0.0017
E	GO:0016301	F	kinase activity	0.00015	0.0018
E	GO:0046873	F	metal ion transmembrane transporter activity	0.00019	0.0022
E	GO:0016740	F	transferase activity	0.00042	0.0046
E	GO:0016772	F	transferase activity, transferring phosphorus-containing groups	0.00065	0.0068
E	GO:0022890	F	inorganic cation transmembrane transporter activity	0.00075	0.0075
E	GO:0017111	F	nucleoside-triphosphatase activity	0.00077	0.0075
E	GO:0016818	F	hydrolase activity, acting on acid anhydrides, in phosphorus-containing anhydrides	0.0011	0.0099
E	GO:0016462	F	pyrophosphatase activity	0.0011	0.0099
E	GO:0016817	F	hydrolase activity, acting on acid anhydrides	0.0012	0.0099
E	GO:0016787	F	hydrolase activity	0.0018	0.014
E	GO:0016491	F	oxidoreductase activity	0.0018	0.014
E	GO:0005515	F	protein binding	0.0081	0.063
E	GO:0005488	F	binding	0.013	0.096
E	GO:0016773	F	phosphotransferase activity, alcohol group as acceptor	0.026	0.19
E	GO:0004672	F	protein kinase activity	0.027	0.19
E	GO:0016020	C	membrane	1.1e-06	9.3e-05
E	GO:0005886	C	plasma membrane	0.00015	0.0062
E	GO:0009505	C	plant-type cell wall	0.0012	0.019
E	GO:0044464	C	cell part	0.0012	0.019
E	GO:0005623	C	cell	0.0012	0.019
E	GO:0005618	C	cell wall	0.0016	0.019
E	GO:0030312	C	external encapsulating structure	0.0017	0.019
E	GO:0031224	C	intrinsic to membrane	0.038	0.38
F	GO:0043687	P	post-translational protein modification	1.5e-08	7.4e-06
F	GO:0006468	P	protein amino acid phosphorylation	7.9e-08	2e-05
F	GO:0006464	P	protein modification process	2.7e-07	4.6e-05
F	GO:0006796	P	phosphate metabolic process	4.9e-07	4.8e-05
F	GO:0006793	P	phosphorus metabolic process	5e-07	4.8e-05
F	GO:0016310	P	phosphorylation	5.7e-07	4.8e-05
F	GO:0006811	P	ion transport	7.8e-07	5.7e-05
F	GO:0006812	P	cation transport	9.6e-07	6.1e-05
F	GO:0030001	P	metal ion transport	1.2e-06	6.7e-05
F	GO:0043412	P	macromolecule modification	1.6e-06	8.1e-05
F	GO:0019748	P	secondary metabolic process	3.1e-06	0.00014
F	GO:0006810	P	transport	1.1e-05	0.00046
F	GO:0051234	P	establishment of localization	1.2e-05	0.00046
F	GO:0051704	P	multi-organism process	1.4e-05	0.00052
F	GO:0051179	P	localization	2.1e-05	0.00071
F	GO:0050896	P	response to stimulus	2.5e-05	0.00078
F	GO:0009607	P	response to biotic stimulus	4.1e-05	0.0012
F	GO:0006950	P	response to stress	5e-05	0.0014
F	GO:0051707	P	response to other organism	0.0001	0.0028
F	GO:0009743	P	response to carbohydrate stimulus	0.00013	0.0034
F	GO:0008152	P	metabolic process	0.00032	0.0077
F	GO:0042221	P	response to chemical stimulus	0.00051	0.012
F	GO:0010200	P	response to chitin	0.00071	0.016
F	GO:0009617	P	response to bacterium	0.001	0.022
F	GO:0009987	P	cellular process	0.0011	0.023
F	GO:0044237	P	cellular metabolic process	0.0013	0.025
F	GO:0009698	P	phenylpropanoid metabolic process	0.0013	0.025
F	GO:0009651	P	response to salt stress	0.0015	0.028
F	GO:0006970	P	response to osmotic stress	0.0028	0.049
F	GO:0009414	P	response to water deprivation	0.0042	0.071
F	GO:0009415	P	response to water	0.0051	0.083
F	GO:0044238	P	primary metabolic process	0.0072	0.11
F	GO:0016051	P	carbohydrate biosynthetic process	0.009	0.14
F	GO:0006725	P	cellular aromatic compound metabolic process	0.01	0.15
F	GO:0044267	P	cellular protein metabolic process	0.014	0.2
F	GO:0006575	P	cellular amino acid derivative metabolic process	0.015	0.21
F	GO:0009628	P	response to abiotic stimulus	0.017	0.23
F	GO:0070887	P	cellular response to chemical stimulus	0.018	0.23
F	GO:0006979	P	response to oxidative stress	0.018	0.24
F	GO:0046483	P	heterocycle metabolic process	0.019	0.24
F	GO:0010033	P	response to organic substance	0.019	0.24
F	GO:0045087	P	innate immune response	0.022	0.26
F	GO:0006952	P	defense response	0.024	0.28
F	GO:0002376	P	immune system process	0.027	0.3
F	GO:0006955	P	immune response	0.027	0.3
F	GO:0032501	P	multicellular organismal process	0.028	0.31
F	GO:0048513	P	organ development	0.037	0.4
F	GO:0048731	P	system development	0.038	0.4
F	GO:0009791	P	post-embryonic development	0.042	0.43
F	GO:0003824	F	catalytic activity	8.2e-15	2.4e-12
F	GO:0016740	F	transferase activity	7.3e-10	1.1e-07
F	GO:0005215	F	transporter activity	1.7e-08	1.7e-06
F	GO:0022857	F	transmembrane transporter activity	5.5e-08	4.1e-06
F	GO:0022804	F	active transmembrane transporter activity	8.3e-08	5e-06
F	GO:0016301	F	kinase activity	4.6e-07	2.3e-05
F	GO:0008194	F	UDP-glycosyltransferase activity	1e-06	4.2e-05
F	GO:0022890	F	inorganic cation transmembrane transporter activity	1.4e-06	5.1e-05
F	GO:0016772	F	transferase activity, transferring phosphorus-containing groups	1.5e-06	5.1e-05
F	GO:0022892	F	substrate-specific transporter activity	1.9e-06	5.1e-05
F	GO:0004672	F	protein kinase activity	1.9e-06	5.1e-05
F	GO:0015075	F	ion transmembrane transporter activity	2.2e-06	5.1e-05
F	GO:0042626	F	ATPase activity, coupled to transmembrane movement of substances	2.4e-06	5.1e-05
F	GO:0043492	F	ATPase activity, coupled to movement of substances	2.4e-06	5.1e-05
F	GO:0016820	F	hydrolase activity, acting on acid anhydrides, catalyzing transmembrane movement of substances	2.6e-06	5.2e-05
F	GO:0019825	F	oxygen binding	3.3e-06	6.2e-05
F	GO:0008324	F	cation transmembrane transporter activity	4.1e-06	7.1e-05
F	GO:0004674	F	protein serine/threonine kinase activity	1.7e-05	0.00027
F	GO:0015405	F	P-P-bond-hydrolysis-driven transmembrane transporter activity	1.9e-05	0.00028
F	GO:0022891	F	substrate-specific transmembrane transporter activity	1.9e-05	0.00028
F	GO:0015399	F	primary active transmembrane transporter activity	2e-05	0.00028
F	GO:0016773	F	phosphotransferase activity, alcohol group as acceptor	2.3e-05	0.00031
F	GO:0016758	F	transferase activity, transferring hexosyl groups	3.1e-05	0.0004
F	GO:0016757	F	transferase activity, transferring glycosyl groups	4.5e-05	0.00055
F	GO:0046527	F	glucosyltransferase activity	4.6e-05	0.00055
F	GO:0004713	F	protein tyrosine kinase activity	4.8e-05	0.00055
F	GO:0035251	F	UDP-glucosyltransferase activity	8.7e-05	0.00096
F	GO:0046873	F	metal ion transmembrane transporter activity	0.00014	0.0015
F	GO:0015297	F	antiporter activity	0.00015	0.0015
F	GO:0042623	F	ATPase activity, coupled	0.00027	0.0027
F	GO:0016887	F	ATPase activity	0.0004	0.0038
F	GO:0016787	F	hydrolase activity	0.00041	0.0038
F	GO:0030246	F	carbohydrate binding	0.00097	0.0087
F	GO:0015291	F	secondary active transmembrane transporter activity	0.0011	0.0097
F	GO:0004091	F	carboxylesterase activity	0.0018	0.016
F	GO:0016462	F	pyrophosphatase activity	0.0049	0.04
F	GO:0016818	F	hydrolase activity, acting on acid anhydrides, in phosphorus-containing anhydrides	0.0051	0.04
F	GO:0016817	F	hydrolase activity, acting on acid anhydrides	0.0052	0.04
F	GO:0017111	F	nucleoside-triphosphatase activity	0.01	0.08
F	GO:0005524	F	ATP binding	0.023	0.17
F	GO:0032559	F	adenyl ribonucleotide binding	0.024	0.17
F	GO:0030234	F	enzyme regulator activity	0.027	0.19
F	GO:0030554	F	adenyl nucleotide binding	0.035	0.23
F	GO:0001883	F	purine nucleoside binding	0.035	0.23
F	GO:0001882	F	nucleoside binding	0.035	0.23
F	GO:0016788	F	hydrolase activity, acting on ester bonds	0.047	0.3
F	GO:0005886	C	plasma membrane	6.1e-10	6.1e-08
F	GO:0016020	C	membrane	6.4e-07	3.2e-05
F	GO:0044464	C	cell part	0.00019	0.0048
F	GO:0005623	C	cell	0.00019	0.0048
F	GO:0005618	C	cell wall	0.00057	0.01
F	GO:0030312	C	external encapsulating structure	0.0006	0.01
F	GO:0009505	C	plant-type cell wall	0.0064	0.092
F	GO:0005773	C	vacuole	0.031	0.39
a Gene Ontology (GO) terms obtained using the Term Enrichment Tool AgriGo 1.2 (Du et al.,2010)
b GO term category; biological process (P), molecular function (F), cell component ©
c Significance determined by Fisher exact test
d False discovery rate determined by Benjamini-Hochberg-Yekutieli

## Sheet: method kmeans
K-means clustering of gene list '1-Way ANOVA 0.005' based on the following interpretation(s): DJ fruit timecourse, Default Interpretation [mode 'Log of ratio', weight 1.0]. The parameters used: Number of clusters 6, Number of iterations 100, Similarity Measure Pearson Correlation, Did not test any additional random clusters, Discarded genes with no data in half the starting conditions, Additional…
