# Supplementary material for: A Transcript and Metabolite Atlas of Blackcurrant Fruit Development Highlights Hormonal Regulation and Reveals the Role of Key Transcription Factors
Source: Front Plant Sci. 2018 Aug 24;9:1235. doi: 10.3389/fpls.2018.01235 (PMC6119775; doi:10.3389/fpls.2018.01235)
Supplement: TABLE S5 — Transcripts encoding transcription factors exhibiting significant differences in abundance during fruit development. [file Table_5.XLSX]

## Sheet: Sheet1
Supplementary Table S5. Transcripts encoding transcription factors exhibiting significant differences in abundance during fruit development								Relative transcript abundance
Order	Clustera	Probe nameb	Gene descriptionc	Contig referenced	Arabidopsis hite	Gene family	Gene symbol	Small Green	Large Green	Green-Red	Red-Green	Red	Ripe
1	A	CUST_917_PI427822113	AINTEGUMENTA-like 6	comp11053	AT5G10510	AP2	AIL6	0.0297	5.788	2.696	0.875	0.631	0.271
2	A	CUST_18686_PI427822113	WRKY DNA-binding protein 2	comp9664	AT5G56270	WRKY	WRKY2	0.387	1.284	1.414	0.887	0.777	0.744
3	A	CUST_12744_PI427822113	indeterminate(ID)-domain 5	comp4466	AT2G02070	C2H2	ID	0.239	1.225	1.791	0.895	0.76	0.576
4	A	CUST_5109_PI427822113	ASL39, ASYMMETRIC LEAVES2-LIKE 39 LOB domain-containing protein 37	comp17059	AT5G67420	LBD	LBD37	0.196	4.242	4.642	1.194	0.839	0.155
5	A	CUST_3350_PI427822113	auxin response factor 1	comp14216	AT1G59750	ARF	ARF1	0.0407	4.266	5.485	1.772	0.561	0.0296
6	A	CUST_16343_PI427822113	NF-YA6 nuclear factor Y, subunit A6	comp7231	AT3G14020	NF-YA	NF-YA6	0.123	1.108	1.757	1.249	0.925	0.302
7	A	CUST_10990_PI427822113	Integrase-type DNA-binding superfamily protein	comp36088	AT1G75490	ERF		0.01*	1.288	3.489	1.8	0.826	0.0238
8	A	CUST_1755_PI427822113	Zinc finger C-x8-C-x5-C-x3-H type family protein	comp12034	AT1G03790	C3H	SOM	0.0408	0.834	1.425	1.125	1.852	0.588
9	A	CUST_8661_PI427822113	basic helix-loop-helix (bHLH) DNA-binding superfamily protein	comp26580	AT3G22100	bHLH		1.054	19.94	1.698	1.207	1.112	0.88
10	A	CUST_6197_PI427822113	FUSCA3 AP2/B3-like transcriptional factor family protein	comp19411	AT3G26790	B3	FUS3	0.764	10.56	4.394	0.958	0.652	0.347
11	A	CUST_13736_PI427822113	ATRHB22 homeobox protein 22	comp5005	AT4G24660	ZF-HD	HB22	0.555	19.47	9.392	1.086	0.292	0.195
12	A	CUST_14525_PI427822113	AT-TCP20, TEOSINTE BRANCHED 1, cycloidea, PCF (TCP)-domain family protein 20	comp54929	AT3G27010	TCP	TCP	1.255	1.42	7.892	1.506	0.676	0.64
13	A	CUST_2651_PI427822113	CDF3 cycling DOF factor 3	comp13236	AT3G47500	Dof	CDF3	0.927	1.389	1.067	0.78	2.291	1.106
14	B	CUST_8237_PI427822113	basic helix-loop-helix (bHLH) DNA-binding family protein	comp25194	AT3G28857	bHLH	PRE5	18.3	1.004	1.136	1.417	0.853	0.925
15	B	CUST_5041_PI427822113	zinc finger protein-related	comp1694	AT5G54630	C2H2		11.23	1.165	1.118	1.127	0.793	0.751
16	B	CUST_7066_PI427822113	Dof-type zinc finger DNA-binding family protein	comp21688	AT1G21340	Dof		5.133	1.154	1.174	0.86	0.921	0.892
17	B	CUST_6623_PI427822113	RGA-like 1	comp20486	AT1G66350	GRAS	RGL1	34.29	1.422	1.549	1.033	0.881	0.733
18	B	CUST_1805_PI427822113	heat shock transcription factor B4	comp12101	AT1G46264	HSF	HSFB4	5.548	1.555	1.178	0.839	1.056	0.887
19	B	CUST_13237_PI427822113	AGAMOUS-like 80, AGL80, FEM111(fruit ripening)	comp47026	AT5G48670	M-type	AGL80	10.1	1.25	0.681	0.823	0.803	1.063
20	B	CUST_7500_PI427822113	myb domain protein 60	comp22903	AT1G08810	MYB	MYB60	14.2	4.488	1.062	0.857	0.867	0.772
21	B	CUST_10067_PI427822113	Integrase-type DNA-binding superfamily protein	comp32093	AT1G01250	ERF		7.22	3.06	0.71	0.657	0.548	0.351
22	B	CUST_162_PI427822113	myb domain protein 16	comp10186	AT5G15310	MYB	MYB16	8.974	2.224	0.801	0.874	0.606	0.45
23	B	CUST_3069_PI427822113	Integrase-type DNA-binding superfamily protein	comp13789	AT5G11190	ERF	SHN2	9.476	2.737	1.046	0.599	0.564	0.176
24	B	CUST_17774_PI427822113	Integrase-type DNA-binding superfamily protein	comp8696	AT1G15360	ERF	SHN1	16.01	3.003	1.452	0.339	0.488	0.256
25	B	CUST_3742_PI427822113	ATTCP14,TEOSINTE BRANCHED, cycloidea and PCF (TCP) 14	comp14790	AT3G47620	TCP	TCP	4.476	0.59	1.179	1.378	0.793	0.487
26	B	CUST_3062_PI427822113	TEOSINTE BRANCHED 1, cycloidea and PCF transcription factor 2	comp1377	AT4G18390	TCP	TCP2	3.95	0.809	0.649	1.347	1.079	0.723
27	B	CUST_3856_PI427822113	DP-E2F-like 1	comp14962	AT3G48160	E2F/DP	DEL1	3.697	7.745	1.376	0.71	0.608	0.487
28	B	CUST_1035_PI427822113	Integrase-type DNA-binding superfamily protein	comp11193	AT5G11590	ERF	TINY2	1.82	1.663	0.983	0.871	0.374	0.614
29	B	CUST_2932_PI427822113	Integrase-type DNA-binding superfamily protein	comp13618	AT2G44940	ERF		12.6	1.443	1.451	0.379	0.28	0.205
30	B	CUST_18768_PI427822113	GATA transcription factor 2	comp9757	AT2G45050	GATA	GATA2	22.18	1.484	3.167	0.564	0.192	0.15
31	B	CUST_13306_PI427822113	Auxin inducible protein	comp47425	AT4G32280	Aux/IAA	IAA29	3.19	0.907	1.844	0.722	0.417	0.189
32	B	CUST_12473_PI427822113	Homeobox-leucine zipper family protein / lipid-binding START domain-containing protein	comp43245	AT4G00730	HD-ZIP	ANL2	2.137	1.557	2.122	0.538	0.25	0.19
33	B	CUST_11243_PI427822113	homeodomain GLABROUS 1	comp37267	AT3G61150	HD-ZIP	HDG1	2.984	1.704	3.179	0.497	0.495	0.478
34	B	CUST_16166_PI427822113	Basic helix-loop-helix (bHLH) DNA-binding family protein	comp7059	AT4G17880	bHLH	MYC4	6.684	4.148	1.168	0.793	0.0834	0.0241
35	B	CUST_16160_PI427822113	AGAMOUS-LIKE 7, AGL7, AP1, APETALA1, ATAP1 K-box region and MADS-box transcription factor family protein	comp7052	AT1G69120	MIKC	AP1	4.421	0.998	0.97	1.226	0.282	0.085
36	B	CUST_12360_PI427822113	AGAMOUS-like 8 (fruit ripening?)	comp4271	AT5G60910	MIKC	AGL8	2.538	1.096	1.023	1.186	0.457	0.412
37	C	CUST_7837_PI427822113	cycling DOF factor 2	comp23890	AT5G39660	Dof	CDF2	1.006	0.294	1.01	0.748	2.042	3.906
38	C	CUST_655_PI427822113	sequence-specific DNA binding transcription factors	comp10753	AT3G10040	Trihelix	HRA1	0.701	0.234	2.062	1.042	0.936	3.891
39	C	CUST_5880_PI427822113	TCP domain protein 12	comp18686	AT1G68800	TCP	TCP12	0.849	0.155	0.661	1.03	1.897	1.051
40	C	CUST_5140_PI427822113	ethylene responsive element binding factor 2	comp17126	AT5G47220	ERF	ERF2	0.123	0.187	0.147	2.109	3.257	3.404
41	C	CUST_11559_PI427822113	myb domain protein 15	comp38828	AT3G23250	MYB	MYB15	0.122	0.351	0.171	1.94	2.771	3.044
42	C	CUST_3584_PI427822113	WRKY DNA-binding protein 13	comp14549	AT4G39410	WRKY	WRKY13	0.613	0.196	0.372	1.723	3.189	2.521
43	C	CUST_16863_PI427822113	sequence-specific DNA binding transcription factors	comp7746	AT1G21200	Trihelix		0.86	0.619	0.787	1.185	1.276	1.416
44	C	CUST_3559_PI427822113	ATWRKY47, WRKY47, WRKY family transcription factor	comp14522	AT4G01720	WRKY	WRKY47	0.0709	0.152	0.46	1.193	1.916	3.702
45	C	CUST_3223_PI427822113	WRKY DNA-binding protein 48	comp14028	AT5G49520	WRKY	WRKY48	0.312	0.187	0.554	1.133	1.535	2.048
46	C	CUST_17963_PI427822113	abscisic acid responsive elements-binding factor 2	comp8875	AT1G45249	bZIP	ABF2	0.153	0.0992	0.475	1.87	1.896	2.249
47	C	CUST_2269_PI427822113	WRKY DNA-binding protein 75	comp12693	AT5G13080	WRKY	WRKY75	0.0958	0.0883	0.207	1.832	4.421	5.128
48	C	CUST_11466_PI427822113	SEU, SEUSS	comp3839	AT1G43850	reg	SEU	0.375	0.411	1.149	1.014	1.273	1.568
49	D	CUST_16216_PI427822113	Myb-domain containing	comp7102	None	MYB_related		1.068	0.676	1.196	1.068	0.83	1.254
50	D	CUST_15274_PI427822113	ABRE binding factor 4	comp6158	AT3G19290	bZIP	ABF4	1.157	0.617	1.115	1.064	0.902	1.058
51	D	CUST_15256_PI427822113	GRAS family transcription factor	comp6141	AT5G66770	GRAS		1.014	0.587	1.246	1.371	0.961	1.115
52	D	CUST_14749_PI427822113	IAA9, INDOLE-3-ACETIC ACID INDUCIBLE 9	comp562	AT5G65670	Aux/IAA	IAA9	1.82	0.523	1.02	1.204	1.062	0.982
53	D	CUST_6160_PI427822113	Zinc finger C-x8-C-x5-C-x3-H type family protein	comp19305	AT1G66810	C3H	ATC3H14	5.066	0.702	0.486	0.503	0.961	2.265
54	D	CUST_3022_PI427822113	WRKY DNA-binding protein 23	comp13730	AT2G47260	WRKY	WRKY23	1.243	1.197	0.915	1.075	0.975	1.175
55	D	CUST_6109_PI427822113	WUSCHEL related homeobox 4	comp19178	AT1G46480	WOX	WOX4	0.977	0.307	0.229	1.111	1.745	1.756
56	D	CUST_18973_PI427822113	Alba DNA/RNA-binding protein	comp998	AT1G76010			1.616	0.609	0.269	0.68	1.157	1.548
57	D	CUST_11102_PI427822113	APRR5, PRR5, PSEUDO-RESPONSE REGULATOR 5	comp3662	AT5G24470	reg	PRR5	0.957	0.908	0.25	1.633	1.141	2.166
a Identity of cluster into which pattern of relative change of abundance is associated. Relative changes in abundance and cluster groupings are indicated in Fig. 6
b 60mer microarray probe name
c Gene description based on Arabidopsis match
d Trinity assembly match
e Nearest Arabidopsis BLAST match
