# Supplementary material for: A Transcript and Metabolite Atlas of Blackcurrant Fruit Development Highlights Hormonal Regulation and Reveals the Role of Key Transcription Factors
Source: Front Plant Sci. 2018 Aug 24;9:1235. doi: 10.3389/fpls.2018.01235 (PMC6119775; doi:10.3389/fpls.2018.01235)
Supplement: TABLE S6 — Transcripts encoding proteins associated with hormone metabolism and signaling exhibiting significant differences in abundance during fruit development. Transcripts associated with metabolisms and signaling of cytokinin (A), auxin (B), gibberellin (C), ethylene (D), abscisic acid (E), brassinosteroid (F), jasmonate (G), and salicylate (H) are listed. [file Table_6.XLSX]

## Sheet: A
Supplementary Table S6 Transcripts encoding proteins associated with hormone metabolism and signalling exhibiting significant differences in abundance during fruit development
Cytokinin-associated transcripts						Relative transcript abundance
Ordera	Probe nameb	Contig referencec	Arabidopsis hitd	Gene descriptione	Primary gene symbol	Small Green	Large Green	Green-Red	Red-Green	Red	Ripe
1	CUST_7134_PI427822113	comp21876	AT2G47430	Encodes a putative plasma membrane-bound hybrid histidine kinase and cytokinin sensor that is expressed within the female gametophyte.	CYTOKININ-INDEPENDENT 1 (CKI1)	2.124	8.371	3.518	0.796	0.737	0.729
2	CUST_5291_PI427822113	comp17437	AT1G75450	Encodes a protein whose sequence is similar to cytokinin oxidase/dehydrogenase, which catalyzes the degradation of cytokinins.	CYTOKININ OXIDASE 5 (CKX5)	2.867	0.978	0.404	1.082	1.572	0.472
3	CUST_3244_PI427822113	comp14061	AT3G57040	Response regulator ARR9, a two-component response regulator-like protein with a receiver domain with a conserved aspartate residue and a possible phosphorylation site and at the N-terminal half.	RESPONSE REGULATOR 9 (ARR9)	2.321	0.9	0.698	0.986	1.139	1.007
4	CUST_14083_PI427822113	comp52137	AT5G56970	Encodes a protein whose sequence is similar to cytokinin oxidase/dehydrogenase, which catalyzes the degradation of cytokinins.	CYTOKININ OXIDASE 3 (CKX3)	18.62	3.245	1.01	1.233	0.508	0.06
5	CUST_13111_PI427822113	comp46456	AT2G19500	Encodes a protein whose sequence is similar to cytokinin oxidase/dehydrogenase, which catalyzes the degradation of cytokinins.	CYTOKININ OXIDASE 2 (CKX2)	15.63	2.743	0.828	1.182	0.482	0.0414
6	CUST_14643_PI427822113	comp5562	AT5G35750	Encodes histidine kinase AHK2.	HISTIDINE KINASE 2 (HK2)	0.204	0.235	1.016	1.033	1.872	3.055
7	CUST_10387_PI427822113	comp3341	AT1G27320	Encodes a histidine kinases, a cytokinin receptor that controls cytokinin-mediated leaf longevity through a specific phosphorylation of the response regulator, ARR2.	HISTIDINE KINASE 3 (HK3)	0.826	0.3	0.718	1.264	1.32	1.261
a Order of appearance in appropriate cluster indicated in Fig. 7
b 60mer microarray probe name
c Trinity assembly match
d Nearest Arabidopsis BLAST match
e Gene description based on Arabidopsis match

## Sheet: B
Supplementary Table S6 Transcripts encoding proteins associated with hormone metabolism and signalling exhibiting significant differences in abundance during fruit development
Auxin-associated transcripts						Relative transcript abundance
Ordera	Probe nameb	Contig referencec	Arabidopsis hitd	Gene descriptione	Primary gene symbol	Small Green	Large Green	Green-Red	Red-Green	Red	Ripe
1	CUST_9965_PI427822113	comp3163	AT4G34760	SAUR-like auxin-responsive protein family	SMALL AUXIN UPREGULATED RNA 50 (SAUR50)	7.947	0.387	1.856	0.749	0.598	0.99
2	CUST_14749_PI427822113	comp562	AT5G65670	auxin (indole-3-acetic acid) induced gene	INDOLE-3-ACETIC ACID INDUCIBLE 9 (IAA9)	1.82	0.523	1.02	1.204	1.062	0.982
3	CUST_3742_PI427822113	comp14790	AT3G47620	Encodes a transcription factor AtTCP14 that regulates seed germination. AtTCP14 shows elevated expression level just prior to germination.	TEOSINTE BRANCHED, CYCLOIDEA AND PCF (TCP) 14 (TCP14)	4.476	0.59	1.179	1.378	0.793	0.487
4	CUST_12649_PI427822113	comp4414	AT1G73590	Encodes an auxin efflux carrier involved in shoot and root development.	PIN-FORMED 1 (PIN1)	2.671	0.345	2.421	1.252	0.531	0.285
5	CUST_5591_PI427822113	comp1804	AT2G21050	Encodes LAX2 (LIKE AUXIN RESISTANT), a member of the AUX1 LAX family of auxin influx carriers.	LIKE AUXIN RESISTANT 2 (LAX2)	15.26	1.034	1.266	0.986	0.767	0.753
6	CUST_4743_PI427822113	comp16426	AT3G15540	Primary auxin-responsive gene.	INDOLE-3-ACETIC ACID INDUCIBLE 19 (IAA19)	65.38	1.403	1.842	0.814	1.001	0.851
7	CUST_15244_PI427822113	comp612	AT5G65470	O-fucosyltransferase family protein		3.7	1.145	0.889	0.788	0.554	0.684
8	CUST_5373_PI427822113	comp17589	AT1G75590	SAUR-like auxin-responsive protein family ;	SMALL AUXIN UPREGULATED RNA 52 (SAUR52)	8.919	1.188	0.776	0.541	1.421	1.003
9	CUST_17720_PI427822113	comp8632	AT5G54510	Encodes an IAA-amido synthase that conjugates Ala, Asp, Phe, and Trp to auxin.	DWARF IN LIGHT 1 (DFL1)	2.95	0.953	0.829	0.795	1.309	0.467
10	CUST_947_PI427822113	comp11093	AT3G02250	O-fucosyltransferase family protein		1.783	0.968	1.251	0.728	0.338	0.161
11	CUST_4583_PI427822113	comp1615	AT1G23080	Encodes a novel component of auxin efflux that is located apically in the basal cell and is involved during embryogenesis in setting up the apical-basal axis in the embryo.	PIN-FORMED 7 (PIN7)	3.425	1.143	1.784	0.926	0.464	0.128
12	CUST_13306_PI427822113	comp47425	AT4G32280	Auxin inducible protein.	INDOLE-3-ACETIC ACID INDUCIBLE 29 (IAA29)	3.19	0.907	1.844	0.722	0.417	0.189
13	CUST_5911_PI427822113	comp18767	AT5G47530	Auxin-responsive family protein;		3.419	1.922	1.705	0.382	0.24	0.169
14	CUST_15233_PI427822113	comp6116	AT1G72430	SAUR-like auxin-responsive protein family	SMALL AUXIN UPREGULATED RNA 78 (SAUR78)	7.848	1.697	3.77	0.26	0.0904	0.112
15	CUST_559_PI427822113	comp10645	AT3G23050	Transcription regulator acting as repressor of auxin-inducible gene expression.	INDOLE-3-ACETIC ACID 7 (IAA7)	16.2	1.748	1.694	0.684	0.139	0.0919
16	CUST_1660_PI427822113	comp11926	AT4G03400	Encodes a GH3-related gene involved in red light-specific hypocotyl elongation.	DWARF IN LIGHT 2 (DFL2)	13.56	1.941	1.837	0.673	0.201	0.0997
17	CUST_13834_PI427822113	comp5061	AT1G77110	Rate-limiting factor in saturable efflux of auxins. PINs are directly involved of in catalyzing cellular auxin efflux.	PIN-FORMED 6 (PIN6)	15.56	2.837	1.67	0.562	0.475	0.208
18	CUST_15673_PI427822113	comp6559	AT2G47750	Encodes GH3.9, a member of the GH3 family auxin-responsive genes.	PUTATIVE INDOLE-3-ACETIC ACID-AMIDO SYNTHETASE GH3.9 (GH3.9)	2.119	1.217	1.808	0.448	0.644	0.0525
19	CUST_4383_PI427822113	comp15837	AT3G10870	Encodes a methyl IAA esterase.	METHYL ESTERASE 17 (MES17)	1.806	6.342	1.992	0.679	0.412	0.281
20	CUST_2063_PI427822113	comp12403	AT1G17350	NADH:ubiquinone oxidoreductase intermediate-associated protein 30;		1.33	2.012	1.37	0.846	0.69	0.544
21	CUST_7728_PI427822113	comp2350	AT3G16500	Phytochrome-associated protein 1 (PAP1)	PHYTOCHROME-ASSOCIATED PROTEIN 1 (PAP1)	2.065	0.905	0.448	1.232	0.893	0.239
22	CUST_3447_PI427822113	comp1435	AT4G29080	Phytochrome-associated protein 2 (PAP2)	PHYTOCHROME-ASSOCIATED PROTEIN 2 (PAP2)	3.767	0.861	0.494	2.395	1.511	0.549
23	CUST_2845_PI427822113	comp1350	AT3G04730	Early auxin-induced (IAA16)	INDOLEACETIC ACID-INDUCED PROTEIN 16 (IAA16)	1.867	0.932	1.043	1.462	0.879	0.426
24	CUST_1889_PI427822113	comp12214	AT5G43700	Auxin inducible protein similar to transcription factors.	AUXIN INDUCIBLE 2-11 (ATAUX2-11)	3.288	0.955	0.997	1.936	0.533	0.0762
25	CUST_3797_PI427822113	comp14856	AT2G14960	Encodes a protein similar to IAA-amido synthases. Lines carrying an insertion in this gene are hypersensitive to auxin.	(GH3.1)	1.373	0.452	0.768	2.805	1.979	0.508
26	CUST_6859_PI427822113	comp21121	AT1G24100	Encodes a UDP-glucose:thiohydroximate S-glucosyltransferase, involved in glucosinolate biosynthesis	UDP-GLUCOSYL TRANSFERASE 74B1 (UGT74B1)	0.446	0.976	2.488	1.87	1.478	0.0575
27	CUST_5563_PI427822113	comp17983	AT2G38120	Encodes an auxin influx transporter.	AUXIN RESISTANT 1 (AUX1)	0.259	2.86	7.54	1.93	0.313	0.0242
28	CUST_10153_PI427822113	comp32478	AT1G76270	O-fucosyltransferase family protein		0.583	3.819	1.69	0.668	0.672	1.621
29	CUST_8812_PI427822113	comp27101	AT3G26810	auxin signaling F-box 2 (AFB2)	AUXIN SIGNALING F-BOX 2 (AFB2)	0.383	0.357	0.738	1.237	1.322	1.607
30	CUST_7109_PI427822113	comp21797	AT2G37980	O-fucosyltransferase family protein		0.172	0.106	0.534	1.375	2.066	3.453
31	CUST_17361_PI427822113	comp8247	AT2G46690	SAUR-like auxin-responsive protein family	SMALL AUXIN UPREGULATED RNA 32 (SAUR32)	0.351	0.156	0.487	1.589	2.035	2.439
32	CUST_12304_PI427822113	comp4250	AT4G17280	Auxin-responsive family protein		0.215	0.193	0.362	1.43	2.362	2.579
33	CUST_5151_PI427822113	comp17145	AT2G26170	Encodes a protein with similarity to thromboxane-A synthase, member of the CYP711A cytochrome P450 family. MAX1 is a specific repressor of vegetative axillary buds generated by the axillary meristem.	CYTOCHROME P450, FAMILY 711, SUBFAMILY A, POLYPEPTIDE 1 (CYP711A1)	0.371	0.202	0.707	1.083	1.65	2.841
34	CUST_11320_PI427822113	comp3763	AT3G02260	Calossin-like protein required for polar auxin transport	BIG (BIG)	0.498	0.368	0.926	1.142	1.456	2.229
35	CUST_10292_PI427822113	comp3300	AT1G19850	Encodes a transcription factor (IAA24) mediating embryo axis formation and vascular development. Similar to AUXIN RESPONSIVE FACTOR 1 (ARF1)	MONOPTEROS (MP)	0.614	0.368	0.916	1.299	1.578	2.985
36	CUST_15190_PI427822113	comp6072	AT2G46370	Encodes a jasmonate-amido synthetase that is a member of the GH3 family of proteins.	JASMONATE RESISTANT 1 (JAR1)	0.673	1.011	0.764	1.684	1.438	1.396
37	CUST_13130_PI427822113	comp4655	AT4G27450	Aluminium induced protein with YGL and LRDR motifs;		0.547	0.867	0.768	1.291	1.418	1.684
38	CUST_11779_PI427822113	comp3981	AT1G60690	NAD(P)-linked oxidoreductase superfamily protein		0.373	0.424	0.877	2.72	2.172	1.111
39	CUST_10232_PI427822113	comp32802	AT1G59750	Encodes a member of the auxin response factor family.	AUXIN RESPONSE FACTOR 1 (ARF1)	0.87	0.728	1.278	1.472	1.269	0.952
40	CUST_8752_PI427822113	comp26881	AT3G09870	SAUR-like auxin-responsive protein family	SMALL AUXIN UPREGULATED RNA 48 (SAUR48)	1.071	0.391	0.465	0.883	1.371	1.071
41	CUST_8165_PI427822113	comp24968	AT1G60710	Encodes ATB2.	(ATB2)	0.696	0.199	0.38	1.016	2.107	1.416
42	CUST_7641_PI427822113	comp2324	AT5G35570	O-fucosyltransferase family protein		1.147	0.819	0.672	1.002	1.358	1.257
43	CUST_5341_PI427822113	comp17538	AT4G34810	SAUR-like auxin-responsive protein family	SMALL AUXIN UPREGULATED RNA 5 (SAUR5)	1.798	0.104	0.344	0.963	1.463	2.501
44	CUST_17179_PI427822113	comp8062	AT1G70940	A regulator of auxin efflux and involved in differential growth. PIN3 is expressed in gravity-sensing tissues, with PIN3 protein accumulating predominantly at the lateral cell surface.	PIN-FORMED 3 (PIN3)	1.493	0.374	0.622	1.086	0.969	1.601
45	CUST_2185_PI427822113	comp12576	AT1G75580	SAUR-like auxin-responsive protein family	SMALL AUXIN UPREGULATED RNA 51 (SAUR51)	2.086	0.333	0.814	1.003	1.248	1.564
46	CUST_12966_PI427822113	comp4577	AT2G20120	Encodes an integral membrane protein of unknown function, highly conserved between plants and bacteria; is likely to be involved in a mechanism that negatively regulates the differentiation of vascular tissue in the stem.	CONTINUOUS VASCULAR RING (COV1)	0.846	0.487	0.853	1.106	1.21	1.218
47	CUST_10102_PI427822113	comp3225	AT5G08330	TCP family transcription factor	TCP DOMAIN PROTEIN 21 (TCP21)	1.05	0.261	0.906	1.282	0.989	1.29
a Order of appearance in appropriate cluster indicated in Fig. 7
b 60mer microarray probe name
c Trinity assembly match
d Nearest Arabidopsis BLAST match
e Gene description based on Arabidopsis match

## Sheet: C
Supplementary Table S6 Transcripts encoding proteins associated with hormone metabolism and signalling exhibiting significant differences in abundance during fruit development
Gibberellin-associated transcripts						Relative transcript abundance
Ordera	Probe nameb	Contig referencec	Arabidopsis hitd	Gene descriptione	Primary gene symbol	Small Green	Large Green	Green-Red	Red-Green	Red	Ripe
1	CUST_994_PI427822113	comp11142	AT4G25420	Encodes gibberellin 20-oxidase that is involved in the later steps of the gibberellin biosynthetic pathway.	(GA20OX1)	0.658	1.986	6.481	1.395	0.538	0.203
2	CUST_905_PI427822113	comp1103	AT2G14900	Gibberellin-regulated family protein		8.368	0.844	2.251	0.944	0.928	0.087
3	CUST_14590_PI427822113	comp552	AT5G14920	Encodes a GASA domain containing protein that regulates increases in plant growth through GA-induced and DELLA-dependent signal transduction and that can increase abiotic stress resistance by reducing ROS accumulation.	A-STIMULATED IN ARABIDOPSIS 14 (GASA14)	28.64	2.084	1.212	0.991	0.328	0.0872
4	CUST_7638_PI427822113	comp23243	AT1G02400	Encodes a gibberellin 2-oxidase that acts on C19 gibberellins but not C20 gibberellins.	GIBBERELLIN 2-OXIDASE 6 (GA2OX6)	1.687	1.514	1.332	0.783	0.445	0.219
5	CUST_6493_PI427822113	comp20145	AT5G59845	Gibberellin-regulated family protein		1.503	1.026	1.767	1.085	0.677	0.11
6	CUST_6623_PI427822113	comp20486	AT1G66350	Negative regulator of GA responses, member of GRAS family of transcription factors.	RGA-LIKE 1 (RGL1)	34.29	1.422	1.549	1.033	0.881	0.733
7	CUST_16177_PI427822113	comp70680	AT4G02780	Catalyzes the conversion of geranylgeranyl pyrophosphate (GGPP) to copalyl pyrophosphate (CPP) of gibberellin biosynthesis	GA REQUIRING 1 (GA1)	3.498	0.603	4.851	1.779	0.705	0.526
8	CUST_4044_PI427822113	comp15271	AT1G30040	Encodes a gibberellin 2-oxidase that acts on C-19 gibberellins. AtGA2OX2 expression is responsive to cytokinin and KNOX activities.	GIBBERELLIN 2-OXIDASE (GA2OX2)	0.851	0.923	1.133	1.503	3.092	0.343
9	CUST_4839_PI427822113	comp16570	AT5G07200	Encodes a gibberellin 20-oxidase.	GIBBERELLIN 20-OXIDASE 3 (GA20OX3)	0.0279	0.0388	2.445	1.185	0.896	3.27
10	CUST_15919_PI427822113	comp6812	AT5G27320	Encodes a gibberellin (GA) receptor ortholog of the rice GA receptor gene (OsGID1). Has GA-binding activity, showing higher affinity to GA4. Interacts with DELLA proteins in vivo in the presence of GA4.	GA INSENSITIVE DWARF1C (GID1C)	0.54	0.889	1.144	1.424	1.146	1.08
11	CUST_3670_PI427822113	comp14691	AT3G63010	Encodes a gibberellin (GA) receptor ortholog of the rice GA receptor gene (OsGID1). Has GA-binding activity, showing higher affinity to GA4. Interacts with DELLA proteins in vivo in the presence of GA4.	GA INSENSITIVE DWARF1B (GID1B)	0.41	0.281	0.302	1.868	5.05	4.203
12	CUST_12380_PI427822113	comp4283	AT3G11540	Encodes a N-acetyl glucosamine transferase that may glycosylate other molecules involved in GA signaling.	SPINDLY (SPY)	0.779	0.488	0.49	1.315	1.594	1.931
13	CUST_2907_PI427822113	comp13584	AT1G74670	Gibberellin-regulated family protein	GA-STIMULATED ARABIDOPSIS 6 (GASA6)	1.158	0.0825	0.588	0.972	5.538	19.33
a Order of appearance in appropriate cluster indicated in Fig. 7
b 60mer microarray probe name
c Trinity assembly match
d Nearest Arabidopsis BLAST match
e Gene description based on Arabidopsis match
Systematic Name
CUST_12380_PI427822113
CUST_14590_PI427822113
CUST_15919_PI427822113
CUST_16177_PI427822113
CUST_2907_PI427822113
CUST_3670_PI427822113
CUST_4044_PI427822113
CUST_4839_PI427822113
CUST_6493_PI427822113
CUST_6623_PI427822113
CUST_7638_PI427822113
CUST_905_PI427822113
CUST_994_PI427822113

## Sheet: D
Supplementary Table S6 Transcripts encoding proteins associated with hormone metabolism and signalling exhibiting significant differences in abundance during fruit development
Ethylene-associated transcripts						Relative transcript abundance
Ordera	Probe nameb	Contig referencec	Arabidopsis hitd	Gene descriptione	Primary gene symbol	Small Green	Large Green	Green-Red	Red-Green	Red	Ripe
1	CUST_8076_PI427822113	comp24656	AT5G25190	Encodes a member of the ERF (ethylene response factor) subfamily B-6 of ERF/AP2 transcription factor family.	ETHYLENE AND SALT INDUCIBLE 3 (ESE3)	0.686	0.0541	0.507	1.495	1.373	6.281
2	CUST_5140_PI427822113	comp17126	AT5G47220	Encodes a member of the ERF (ethylene response factor) subfamily B-3 of ERF/AP2 transcription factor family (ATERF-2).	ETHYLENE RESPONSIVE ELEMENT BINDING FACTOR 2 (ERF2)	0.123	0.187	0.147	2.109	3.257	3.404
3	CUST_17080_PI427822113	comp7972	AT1G05010	Encodes 1-aminocyclopropane-1-carboxylate oxidase	ETHYLENE-FORMING ENZYME (EFE)	0.134	0.0318	0.261	1.42	1.986	2.817
4	CUST_15581_PI427822113	comp6471	AT3G23150	Involved in ethylene perception in Arabidopsis	ETHYLENE RESPONSE 2 (ETR2)	0.489	0.34	0.834	1.182	1.742	2.169
5	CUST_14190_PI427822113	comp5280	AT2G25490	Encodes an F-box protein involved in the ubiquitin/proteasome-dependent proteolysis of EIN3.	EIN3-BINDING F BOX PROTEIN 1 (EBF1)	0.291	0.271	0.572	1.456	1.923	3.501
6	CUST_2264_PI427822113	comp12688	AT4G11280	Encodes a member of the 1-aminocyclopropane-1-carboxylate (ACC) synthase (S-adenosyl-L-methionine methylthioadenosine-lyase, EC 4.4.1.14) gene family	1-AMINOCYCLOPROPANE-1-CARBOXYLIC ACID (ACC) SYNTHASE 6 (ACS6)	0.646	0.226	0.233	2.597	3.26	1.896
7	CUST_16739_PI427822113	comp7619	AT4G29100	Basic helix-loop-helix (bHLH) DNA-binding superfamily protein		0.781	0.553	0.663	1.76	1.84	1.474
8	CUST_16404_PI427822113	comp7284	AT3G04580	Ethylene receptor, subfamily 2. Has serine kinase activity.	ETHYLENE INSENSITIVE 4 (EIN4)	0.806	0.338	0.585	1.346	2.074	1.857
9	CUST_16987_PI427822113	comp786	AT2G42680	One of three genes in A. thaliana encoding multiprotein bridging factor 1, a highly conserved transcriptional coactivator. May serve as a bridging factor between a bZIP factor and TBP.	MULTIPROTEIN BRIDGING FACTOR 1A (MBF1A)	0.796	0.373	0.779	1.342	1.403	1.04
10	CUST_14280_PI427822113	comp5338	AT2G40940	Ethylene receptor, subfamily 1. Has histidine kinase activity.	ETHYLENE RESPONSE SENSOR 1 (ERS1)	0.861	0.571	0.86	1.293	1.407	1.219
11	CUST_2873_PI427822113	comp13549	AT4G31980	Unknown protein; CONTAINS InterPro DOMAIN/s: Protein of unknown function DUF247		0.393	0.477	1.261	1.214	0.872	1.077
12	CUST_18920_PI427822113	comp9925	AT3G62550	Adenine nucleotide alpha hydrolases-like superfamily protein		0.121	0.18	1.179	1.106	0.994	1.243
13	CUST_10549_PI427822113	comp3407	AT5G03280	Involved in ethylene signal transduction. Acts downstream of CTR1. Positively regulates ORE1 and negatively regulates mir164A,B,C to regulate leaf senescence.	ETHYLENE INSENSITIVE 2 (EIN2)	0.398	0.331	1.225	1.308	1.22	1.503
14	CUST_17861_PI427822113	comp8779	AT1G62960	Encodes an aminotransferase with broad specificity for aspartate and aromatic amino aids such as tyrosine and phenylalanine. It does not act on branched chain amino acids and does not have ACC synthase activity.	ACC SYNTHASE 10 (ACS10)	0.811	0.676	1.087	1.445	1.229	1.103
15	CUST_14592_PI427822113	comp5531	AT1G05710	Basic helix-loop-helix (bHLH) DNA-binding superfamily protein		0.549	0.484	1.133	1.652	1.364	1.186
16	CUST_7844_PI427822113	comp23909	AT2G19590	Encodes a protein whose sequence is similar to 1-aminocyclopropane-1-carboxylate oxidase	ACC OXIDASE 1 (ACO1)	1.023	0.292	0.687	0.493	4.001	9.889
17	CUST_2281_PI427822113	comp12707	AT4G17500	Encodes a member of the ERF (ethylene response factor) subfamily B-3 of ERF/AP2 transcription factor family (ATERF-1).	ETHYLENE RESPONSIVE ELEMENT BINDING FACTOR 1 (ERF-1)	0.686	0.85	0.896	1.827	2.376	0.797
18	CUST_10853_PI427822113	comp35445	AT2G31230	Encodes a member of the ERF (ethylene response factor) subfamily B-3 of ERF/AP2 transcription factor family.	ETHYLENE-RESPONSIVE ELEMENT BINDING FACTOR 15 (ERF15)	0.517	0.798	0.553	3.412	11.25	1.002
19	CUST_6815_PI427822113	comp20995	AT1G03400	A single copy gene that encodes a protein with sequence similarity to tomato E8 (ACC oxidase, the last step in ethylene biosynthesis) involved in ethylene synthesis and fruit ripening in tomato.		1.855	0.327	0.655	1.399	1.296	0.791
20	CUST_7456_PI427822113	comp22775	AT5G51190	Encodes a member of the ERF (ethylene response factor) subfamily B-3 of ERF/AP2 transcription factor family.	ETHYLENE RESPONSE FACTOR 105 (ERF105)	1.549	1.471	1.076	0.998	0.614	0.289
21	CUST_17774_PI427822113	comp8696	AT1G15360	Encodes a member of the ERF (ethylene response factor) subfamily B-6 of ERF/AP2 transcription factor family.	SHINE 1 (SHN1)	16.01	3.003	1.452	0.339	0.488	0.256
22	CUST_16346_PI427822113	comp7235	AT1G27660	Basic helix-loop-helix (bHLH) DNA-binding superfamily protein		1.824	0.556	1.005	1.452	0.928	0.172
23	CUST_6475_PI427822113	comp20107	AT4G37580	Involved in apical hook development. Putative N-acetyltransferase	HOOKLESS 1 (HLS1)	0.762	1.748	4.426	1.334	0.628	0.487
24	CUST_4735_PI427822113	comp16410	AT4G33720	CAP (Cysteine-rich secretory proteins, Antigen 5, and Pathogenesis-related 1 protein) superfamily protein	(ATCAPE3)	1.525	1.445	2.562	1.097	0.634	0.455
a Order of appearance in appropriate cluster indicated in Fig. 7
b 60mer microarray probe name
c Trinity assembly match
d Nearest Arabidopsis BLAST match
e Gene description based on Arabidopsis match

## Sheet: E
Supplementary Table S6 Transcripts encoding proteins associated with hormone metabolism and signalling exhibiting significant differences in abundance during fruit development
Abscisic acid-associated transcripts						Relative transcript abundance
Ordera	Probe nameb	Contig referencec	Arabidopsis hitd	Gene descriptione	Primary gene symbol	Small Green	Large Green	Green-Red	Red-Green	Red	Ripe
1	CUST_7920_PI427822113	comp24138	AT5G23370	GRAM domain-containing protein / ABA-responsive protein-related		0.849	2.058	2.008	1.123	0.813	0.125
2	CUST_18427_PI427822113	comp9407	AT4G19170	Chloroplast-targeted member of a family of enzymes similar to nine-cis-epoxycarotenoid dioxygenase	NINE-CIS-EPOXYCAROTENOID DIOXYGENASE 4 (NCED4)	2.875	6.023	1.618	0.507	0.143	0.0867
3	CUST_1319_PI427822113	comp1149	AT1G74520	Part of the AtHVA22a family. Protein expression is ABA- and stress-inducible.	HVA22 HOMOLOGUE A (HVA22A)	1.702	1.057	0.748	1.121	0.814	0.481
4	CUST_12373_PI427822113	comp4279	AT1G52340	Encodes a cytosolic short-chain dehydrogenase/reductase involved in the conversion of xanthoxin to ABA-aldehyde during ABA biosynthesis.	ABA DEFICIENT 2 (ABA2)	26.29	2.037	0.671	1.267	0.343	0.131
5	CUST_627_PI427822113	comp10719	AT4G26080	Involved in abscisic acid (ABA) signal transduction. Negative regulator of ABA promotion of stomatal closure.	ABA INSENSITIVE 1 (ABI1)	0.903	0.278	0.71	2.091	1.561	3.168
6	CUST_1845_PI427822113	comp12155	AT2G27150	Encodes the aldehyde oxidase delta isoform catalyzing the final step in abscisic acid biosynthesis.	ABSCISIC ALDEHYDE OXIDASE 3 (AAO3)	0.75	0.193	0.876	1.307	1.22	1.648
7	CUST_2781_PI427822113	comp13424	AT2G42820	HVA22-like protein F (HVA22F)	HVA22-LIKE PROTEIN F (HVA22F)	0.3	0.372	0.602	1.479	1.547	1.641
8	CUST_18957_PI427822113	comp9969	AT1G45249	Leucine zipper transcription factor that binds to the abscisic acid (ABA) responsive element (ABRE) motif in the promoter region of ABA-inducible genes.	ABSCISIC ACID RESPONSIVE ELEMENTS-BINDING FACTOR 2 (ABF2)	0.21	0.144	0.446	1.507	1.452	1.853
9	CUST_16738_PI427822113	comp7618	AT1G78290	Encodes a member of SNF1-related protein kinase (SnRK2) family whose activity is activated by ionic (salt) and non-ionic (mannitol) osmotic stress and dehydration.	SNF1-RELATED PROTEIN KINASE 2-8 (SNRK2-8)	0.419	0.391	0.713	1.376	1.32	1.548
10	CUST_2383_PI427822113	comp12860	AT3G56850	Encodes an ABA-responsive element binding protein with a bZIP domain. Located in the nucleus and expressed in the embryo during seed maturation.	ABA-RESPONSIVE ELEMENT BINDING PROTEIN 3 (AREB3)	0.339	0.384	0.677	1.209	1.327	2.19
11	CUST_16509_PI427822113	comp7395	AT2G30470	HSI2 is a member of a novel family of B3 domain proteins with a sequence similar to the ERF-associated amphiphilic repression (EAR) motif. HSI2 belongs to the ABI3 family.	HIGH-LEVEL EXPRESSION OF SUGAR-INDUCIBLE GENE 2 (HSI2)	0.387	0.556	0.982	1.209	1.458	1.639
12	CUST_12262_PI427822113	comp4226	AT4G33950	Encodes calcium-independent ABA-activated protein kinase, a member of SNF1-related protein kinases (SnRK2) whose activity is activated by ionic (salt) and non-ionic (mannitol) osmotic stress.	OPEN STOMATA 1 (OST1)	0.268	0.5	1.097	1.142	1.337	1.058
13	CUST_11718_PI427822113	comp39581	AT1G07430	Encodes a member of the group A protein phosphatase 2C (PP2C) family that is responsible for negatively regulating seed dormancy.	HIGHLY ABA-INDUCED PP2C GENE 2 (HAI2)	0.0122	0.901	2.331	1.656	0.987	0.421
a Order of appearance in appropriate cluster indicated in Fig. 7
b 60mer microarray probe name
c Trinity assembly match
d Nearest Arabidopsis BLAST match
e Gene description based on Arabidopsis match

## Sheet: F
Supplementary Table S6 Transcripts encoding proteins associated with hormone metabolism and signalling exhibiting significant differences in abundance during fruit development
Brassinosteroid-associated transcripts						Relative transcript abundance
Ordera	Probe nameb	Contig referencec	Arabidopsis hitd	Gene descriptione	Primary gene symbol	Small Green	Large Green	Green-Red	Red-Green	Red	Ripe
1	CUST_9504_PI427822113	comp29742	AT5G38970	Encodes a polypeptide involved in the C-6 oxidation of brassinosteroids.	BRASSINOSTEROID-6-OXIDASE 1 (BR6OX1)	0.364	0.764	4.348	2.079	0.949	0.235
2	CUST_8052_PI427822113	comp24567	AT1G58440	Encodes a putative protein that has been speculated, based on sequence similarities, to have squalene monooxygenase activity.	(XF1)	0.402	0.959	2.126	1.288	0.846	0.52
3	CUST_10065_PI427822113	comp32085	AT2G26710	Encodes a member of the cytochrome p450 family that serves as a control point between multiple photoreceptor systems and brassinosteroid signal transduction. Involved in brassinolide metabolism.	PHYB ACTIVATION TAGGED SUPPRESSOR 1 (BAS1)	1.132	0.954	3.525	1.505	1.528	0.668
4	CUST_6731_PI427822113	comp20762	AT3G50660	Encodes a 22α hydroxylase whose reaction is a rate-limiting step in brassinosteroid biosynthetic pathway.	DWARF 4 (DWF4)	1.207	0.561	1.25	2.167	1.189	0.268
5	CUST_6377_PI427822113	comp19858	AT3G13730	Encodes a cytochrome P-450 gene that is involved in brassinosteroid biosynthesis, most likely in the conversion step of teasterone (TE) to 3-dehydroteasterone (3DT), and/or 6-deoxoteasterone (6-deoxoTE) to 6-deoxo-3-dehydroteasterone (6-deoxo3DT); or the conversion of cathasterone (CT) to TE, and/or 6-deoxocathasterone (6-deoxoCT) to 6-deoxoTE.	"CYTOCHROME P450, FAMILY 90, SUBFAMILY D, POLYPEPTIDE 1" (CYP90D1)	2.233	1.537	1.466	0.462	0.502	0.42
6	CUST_13603_PI427822113	comp4929	AT3G51740	Encodes a leucine-repeat receptor kinase expressed in inflorescence meristem.	INFLORESCENCE MERISTEM RECEPTOR-LIKE KINASE 2 (IMK2)	15.16	5.967	3.144	0.756	0.839	0.861
7	CUST_11764_PI427822113	comp39770	AT4G36380	Encodes a cytochrome P-450 gene that is involved in leaf blade expansion by controlling polar cell expansion in the leaf length direction. ROT3 was shown to be involved in brassinosteroid biosynthesis, most likely in the conversion step of typhasterol (TY) to castasterone (CS).	ROTUNDIFOLIA 3 (ROT3)	2.243	2.003	1.211	0.736	0.685	0.612
8	CUST_15853_PI427822113	comp6737	AT5G50375	Converts pentacyclic cyclopropyl sterols to conventional tetracyclic sterols.	CYCLOPROPYL ISOMERASE (CPI1)	1.845	1.497	1.253	0.818	0.566	0.385
9	CUST_5432_PI427822113	comp1770	AT2G17230	EXORDIUM like 5 (EXL5)	EXORDIUM LIKE 5 (EXL5)	7.534	0.801	2.337	0.715	1.059	0.192
10	CUST_2447_PI427822113	comp12945	AT2G01950	Encodes a leucine rich repeat receptor kinase and associated with provascular/procambial cells. Similar to BRI, brassinosteroid receptor protein.	BRI1-LIKE 2 (BRL2)	8.701	1.04	1.998	0.707	0.919	0.579
11	CUST_12922_PI427822113	comp4554	AT1G20330	Encodes a sterol-C24-methyltransferase involved in sterol biosynthesis.	STEROL METHYLTRANSFERASE 2 (SMT2)	1.149	1.496	2.079	0.748	0.336	0.0358
12	CUST_5010_PI427822113	comp1687	AT1G75080	Encodes a positive regulator of the brassinosteroid (BR) signalling pathway that mediates both downstream BR responses and negative feedback regulation of BR biosynthesis.	BRASSINAZOLE-RESISTANT 1 (BZR1)	0.569	0.0804	0.18	1.406	2.202	1.928
13	CUST_3424_PI427822113	comp14342	AT3G13380	Similar to BRI, brassinosteroid receptor protein.	BRI1-LIKE 3 (BRL3)	0.535	0.307	0.661	1.278	1.487	1.718
14	CUST_10824_PI427822113	comp35298	AT1G74360	Leucine-rich repeat protein kinase family protein		0.26	0.109	0.211	1.286	2.649	2.539
15	CUST_208_PI427822113	comp10242	AT5G08130	Encodes a basic helix-loop-helix (bHLH) family protein BIM1 (BES1-INTERACTING MYC-LIKE 1), involved in brassinosteroid signaling.	(BIM1)	0.722	0.243	0.619	1.48	1.428	2.963
16	CUST_10682_PI427822113	comp34683	AT2G07050	Involved in the biosynthesis of brassinosteroids. Catalyzes the reaction from epoxysqualene to cycloartenol.	CYCLOARTENOL SYNTHASE 1 (CAS1)	0.0652	0.0857	0.193	1.677	14.97	41
17	CUST_3697_PI427822113	comp14731	AT2G16530	3-oxo-5-alpha-steroid 4-dehydrogenase family protein	POLYPRENOL REDUCTASE 2 (PPRD2)	0.536	0.567	1.1	1.209	1.462	1.25
18	CUST_17187_PI427822113	comp8061	AT4G18710	Encodes BIN2, a member of the ATSK (shaggy-like kinase) family. BIN2 functions in the cross-talk between auxin and brassinosteroid signaling pathways.	BRASSINOSTEROID-INSENSITIVE 2 (BIN2)	0.573	0.496	1.086	1.694	1.579	1.677
19	CUST_1701_PI427822113	comp11970	AT2G38050	Similar to mammalian steroid-5-alpha-reductase. Involved in the brassinolide biosynthetic pathway.	DE-ETIOLATED 2 (DET2)	0.399	0.37	1.096	1.547	1.185	1.434
20	CUST_10987_PI427822113	comp3605	AT1G78700	BES1/BZR1 homolog 4 (BEH4)	BES1/BZR1 HOMOLOG 4 (BEH4)	0.475	0.663	0.968	1.365	1.56	1.641
21	CUST_11509_PI427822113	comp38636	AT4G33430	Leu-rich receptor Serine/threonine protein kinase. Component of BR signaling that interacts with BRI1 in vitro and in vivo to form a heterodimer. Brassinolide-dependent association of BRI1 and BAK1 in vivo.	BRI1-ASSOCIATED RECEPTOR KINASE (BAK1)	0.328	0.388	0.661	4.564	6.209	1.514
22	CUST_1723_PI427822113	comp12001	AT3G61460	Encodes a novel ring finger protein and forms an N-terminal hydrophobic domain and a C-terminal RING-H2 signature. Expression is down regulated by brassinolide.	BRASSINOSTEROID-RESPONSIVE RING-H2 (BRH1)	0.287	0.907	1.053	1.861	0.971	1.263
23	CUST_2219_PI427822113	comp12624	AT3G30180	Encodes a cytochrome p450 enzyme that catalyzes the last reaction in the production of brassinolide.	BRASSINOSTEROID-6-OXIDASE 2 (BR6OX2)	1.414	0.352	0.527	0.853	1.312	1.73
24	CUST_16504_PI427822113	comp738	AT3G19820	Involved in the conversion of the early brassinosteroid precursor 24-methylenecholesterol to campesterol.	DWARF 1 (DWF1)	3.198	0.744	1.206	0.915	1.152	1.245
a Order of appearance in appropriate cluster indicated in Fig. 7
b 60mer microarray probe name
c Trinity assembly match
d Nearest Arabidopsis BLAST match
e Gene description based on Arabidopsis match

## Sheet: G
Supplementary Table S6 Transcripts encoding proteins associated with hormone metabolism and signalling exhibiting significant differences in abundance during fruit development
Jasmonate-associated transcripts						Relative transcript abundance
Ordera	Probe nameb	Contig referencec	Arabidopsis hitd	Gene descriptione	Primary gene symbol	Small Green	Large Green	Green-Red	Red-Green	Red	Ripe
11	CUST_11453_PI427822113	comp3831	AT2G39940	Encodes a protein containing Leu-rich repeats and a degenerate F-box motif. Associates with AtCUL1, AtRbx1, and the Skp1-like proteins ASK1 and ASK2 to assemble SCF COI1 ubiquitin-ligase complexes in planta.	CORONATINE INSENSITIVE 1 (COI1)	0.496	0.406	0.945	1.405	1.193	1.834
8	CUST_12616_PI427822113	comp4395	AT3G22400	Encodes lipoxygenase5 (LOX5).	(LOX5)	0.884	0.358	0.379	1.237	3.432	4.531
10	CUST_13218_PI427822113	comp4694	AT1G76690	Encodes one of the closely related 12-oxophytodienoic acid reductases.	12-OXOPHYTODIENOATE REDUCTASE 2 (OPR2)	0.912	0.355	0.612	1.645	1.77	1.067
7	CUST_13615_PI427822113	comp49389	AT1G55020	lipoxygenase, a defense gene conferring resistance Xanthomonas campestris	LIPOXYGENASE 1 (LOX1)	0.879	0.125	0.346	1.181	3.215	3.808
6	CUST_15406_PI427822113	comp6290	AT1G19180	JAZ1 is a nuclear-localized protein involved in jasmonate signaling.	JASMONATE-ZIM-DOMAIN PROTEIN 1 (JAZ1)	1.069	0.427	0.516	1.014	1.405	1.162
2	CUST_16142_PI427822113	comp7034	AT5G13220	Plants overexpressing At5g13220.3, but not At5g13220.1 showed enhanced insensitivity to MeJa.	JASMONATE-ZIM-DOMAIN PROTEIN 10 (JAZ10)	2.194	2.34	0.971	0.827	0.682	0.195
9	CUST_18729_PI427822113	comp9714	AT1G32640	Encodes a MYC-related transcriptional activator with a typical DNA binding domain of a basic helix-loop-helix leucine zipper motif. Binds to an extended G-Box promoter motif and interacts with Jasmonate ZIM-domain proteins.	(MYC2)	0.638	0.424	0.839	1.512	1.659	1.133
5	CUST_2462_PI427822113	comp12971	AT1G19640	Encodes a S-adenosyl-L-methionine:jasmonic acid carboxyl methyltransferase that catalyzes the formation of methyljasmonate from jasmonic acid.	JASMONIC ACID CARBOXYL METHYLTRANSFERASE (JMT)	0.986	0.379	0.582	0.455	2.157	3.764
4	CUST_5006_PI427822113	comp16874	AT2G06050	Encodes a 12-oxophytodienoate reductase that is required for jasmonate biosynthesis.	OXOPHYTODIENOATE-REDUCTASE 3 (OPR3)	1.225	0.558	0.634	1.074	1.479	0.694
3	CUST_5784_PI427822113	comp1846	AT3G45140	Chloroplast lipoxygenase required for wound-induced jasmonic acid accumulation in Arabidopsis.	LIPOXYGENASE 2 (LOX2)	2.463	1.304	1.399	0.75	0.213	0.052
1	CUST_5982_PI427822113	comp18921	AT1G72450	JAZ6 transcript levels rise in response to a jasmonate stimulus and a GFP:JAZ6 fusion protein localizes to the nucleus.	JASMONATE-ZIM-DOMAIN PROTEIN 6 (JAZ6)	1.78	1.441	0.963	0.918	0.782	0.099
a Order of appearance in appropriate cluster indicated in Fig. 7
b 60mer microarray probe name
c Trinity assembly match
d Nearest Arabidopsis BLAST match
e Gene description based on Arabidopsis match

## Sheet: H
Supplementary Table S6 Transcripts encoding proteins associated with hormone metabolism and signalling exhibiting significant differences in abundance during fruit development
Salicylate-associated transcripts						Relative transcript abundance
Ordera	Probe nameb	Contig referencec	Arabidopsis hitd	Gene descriptione	Primary gene symbol	Small Green	Large Green	Green-Red	Red-Green	Red	Ripe
1	CUST_6912_PI427822113	comp21284	AT5G55250	Encodes an enzyme which specifically converts IAA to its methyl ester form MeIAA. This gene belongs to the family of carboxyl methyltransferases whose members catalyze the transfer of the methyl group from S-adenosyl-L-methionine to carboxylic acid-containing substrates to form small molecule methyl esters.	IAA CARBOXYLMETHYLTRANSFERASE 1 (IAMT1)	14.27	2.623	1.316	0.721	0.486	0.44
2	CUST_6116_PI427822113	comp191	AT2G14610	PR1 gene expression is induced in response to a variety of pathogens. It is a useful molecular marker for the SAR response.	PATHOGENESIS-RELATED GENE 1 (PR1)	0.591	0.6	0.589	2.97	7.26	2.966
3	CUST_5512_PI427822113	comp17881	AT5G10030	Encodes a member of basic leucine zipper transcription gene family.	TGACG MOTIF-BINDING FACTOR 4 (TGA4)	0.525	0.308	0.738	2.328	1.759	2.085
4	CUST_3301_PI427822113	comp14143	AT5G38020	Encodes a protein whose sequence is similar to SAM:salicylic acid carboxyl methyltransferase (SAMT)		0.12	0.134	0.426	2.44	2.511	2.282
5	CUST_11821_PI427822113	comp3	AT1G05680	Encodes a UDP-glucosyltransferase, UGT74E2, that acts on IBA (indole-3-butyric acid) and affects auxin homeostasis.	URIDINE DIPHOSPHATE GLYCOSYLTRANSFERASE 74E2 (UGT74E2)	0.143	0.19	0.426	1.468	1.639	1.662
6	CUST_13697_PI427822113	comp4989	AT5G06950	Transcription factor of the B-ZIP family that has high affinity for C-box motifs. Interacts with NPR1 and may regulate PR gene expression.	(AHBP-1B)	0.287	0.448	0.82	1.337	1.437	1.627
7	CUST_16650_PI427822113	comp7533	AT5G45110	Encodes NPR3, a paralog of NPR1.	NPR1-LIKE PROTEIN 3 (NPR3)	0.325	0.344	0.765	1.199	2.051	2.562
8	CUST_4217_PI427822113	comp15562	AT5G06839	bZIP transcription factor family protein	TGACG (TGA) MOTIF-BINDING PROTEIN 10 (TGA10)	0.0493	1.145	4.483	1.537	0.995	0.297
9	CUST_2341_PI427822113	comp12798	AT1G08320	bZIP transcription factor family protein	TGACG (TGA) MOTIF-BINDING PROTEIN 9 (TGA9)	0.541	0.849	1.275	1.482	1.32	1.099
a Order of appearance in appropriate cluster indicated in Fig. 7
b 60mer microarray probe name
c Trinity assembly match
d Nearest Arabidopsis BLAST match
e Gene description based on Arabidopsis match
